# Supplementary material for: Comparative Proteomic Analysis of Susceptible and Resistant Rice Plants during Early Infestation by Small Brown Planthopper
Source: Front Plant Sci. 2017 Oct 17;8:1744. doi: 10.3389/fpls.2017.01744 (PMC5651024; doi:10.3389/fpls.2017.01744)
Supplement: Supplementary file 4 [file DataSheet1.XLS]

## Sheet: Sheet1
R12031-5-RS1
No.	sample	对应靶号	是否成功	No.	sample	对应靶号	是否成功
1	S01	H1	Y	84	S250	K12	Y
2	S02	H2	Y	85	S12	A1	Y
3	S03	H3	Y	86	S14	A2	Y
4	S04	H4	Y	87	S15	A3	Y
5	S05	H5	Y	88	S17	A4	Y
6	S06	H6	Y	89	S19	A5	Y
7	S07	H7	Y	90	S110	A6	Y
8	S08	H8	Y	91	S111	A7	Y
9	S09	H9	Y	92	S112	A8	Y
10	S10	H10	Y	93	S113	A9	N
11	S011	H11	Y	94	S114	A10	Y
12	S012	H12	Y	95	S115	A11	Y
13	S013	H13	Y	96	S116	A12	Y
14	S014	H14	Y	97	S117	A13	Y
15	S015	H15	Y	98	S118	A14	N
16	S016	H16	Y	99	S119	A15	Y
17	S017	H17	Y	100	S120	A16	Y
18	S018	H18	Y	101	S121	A17	Y
19	S019	H19	Y	102	S122	A18	Y
20	S020	H20	Y	103	S123	A19	Y
21	S021	H21	Y	104	S124	A20	Y
22	S022	H22	Y	105	S125	A21	Y
23	S023	H23	Y	106	S126	A22	Y
24	S024	H24	Y	107	S127	A23	N
25	S025	I1	Y	108	S128	A24	Y
26	S026	I2	Y	109	S129	B1	N
27	S027	I3	Y	110	S130	B2	Y
28	S028	I4	Y	111	S131	B3	Y
29	S029	I5	Y	112	S132	B4	Y
30	S030	I6	N	113	S133	B5	Y
31	S031	I7	Y	114	S134	B6	Y
32	S032	I8	Y	115	S135	B7	N
33	S033	I9	Y	116	S136	B8	Y
34	S034	I10	Y	117	S137	O1	Y
35	S035	I11	Y	118	S138	B10	Y
36	S21	I12	Y	119	S139	B11	Y
37	S22	I13	N	120	S141	B12	Y
38	S23	I14	Y	121	S142	B13	Y
39	S24	I15	Y	122	S143	B14	N
40	S25	I16	Y	123	S144	O4	Y
41	S26	I17	Y	124	S145	B16	Y
42	S27	I18	Y	125	S146	B17	Y
43	S28	I19	Y	126	S147	O5	Y
44	S29	I20	Y	127	S148	B19	Y
45	S210	I21	Y	128	S149	B20	Y
46	S211	I22	Y	129	S150	B21	Y
47	S212	I23	Y	130	S151	B22	Y
48	S213	I24	Y	131	S152	B23	Y
49	S214	J1	N	132	S153	B24	Y
50	S215	J2	Y	133	S154	C1	Y
51	S216	J3	Y	134	S156	C2	Y
52	S217	J4	Y	135	S157	C3	Y
53	S218	J5	Y	136	S158	C4	Y
54	S219	J6	Y	137	S159	C5	Y
55	S220	J7	Y	138	S160	C6	Y
56	S221	J8	Y	139	S161	C7	Y
57	S222	J9	Y	140	S162	C8	Y
58	S223	J10	Y	141	S163	C9	Y
59	S224	J11	Y	142	S164	C10	Y
60	S225	J12	Y	143	S165	C11	Y
61	S226	J13	Y	144	S166	C12	Y
62	S227	J14	Y	145	S167	C13	Y
63	S228	D22	Y	146	S168	C14	Y
64	S229	J16	N	147	S169	C15	Y
65	S230	J17	Y	148	S170	C16	Y
66	S231	J18	Y	149	S171	C17	N
67	S232	J19	Y	150	S172	C18	N
68	S233	J20	Y	151	S173	C19	Y
69	S234	J21	N	152	S174	O8	Y
70	S235	J22	Y	153	S175	C21	Y
71	S236	J23	Y	154	S176	C22	N
72	S237	J24	N	155	S177	C23	Y
73	S238	K1	Y	156	S178	C24	Y
74	S239	K2	Y	157	S179	D1	N
75	S240	K3	Y	158	S180	D2	Y
76	S241	K4	Y	159	S181	D3	Y
77	S242	E3	N	160	S183	D4	Y
78	S243	K6	Y	161	S184	D5	Y
79	S244	K7	N	162	S185	D6	Y
80	S245	K8	Y	163	S186	D7	Y
81	S246	K9	Y	164	S187	D8	Y
82	S247	K10	Y	165	S188	D9	Y
83	S249	K11	Y	166	S189	D10	Y
Database			Number of seuences			Date of fasta file		dye method
uniprot_Oryza_sativa			168307			2016-12-12		blue

## Sheet: Sheet2
R12031-5-RS1
No.	sample		对应靶号	是否成功	No.	sample		对应靶号	是否成功
1	S01		H1	Y	84	S250	142	K12	Y
2	S02		H2	Y	85	S12	36	A1	Y
3	S03	3	H3	Y	86	S14	38	A2	Y
4	S04	4	H4	Y	87	S15	39	A3	Y
5	S05	与S035是一个蛋白，且同时间，倍数相反，所以去掉	H5	Y	88	S17	40	A4	Y
6	S06		H6	Y	89	S19	41	A5	Y
7	S07	7	H7	Y	90	S110	76	A6	Y
8	S08		H8	Y	91	S111	42	A7	Y
9	S09	9	H9	Y	92	S112		A8	Y	与6h其他的点倍数相反
10	S10	10	H10	Y	93	S113	43	A9	N
11	S011	11	H11	Y	94	S114	44	A10	Y
12	S012	12	H12	Y	95	S115	45	A11	Y
13	S013	13	H13	Y	96	S116		A12	Y	与其他6h的S168和S173的倍数不一样，去掉
14	S014	14	H14	Y	97	S117	46	A13	Y
15	S015	15	H15	Y	98	S118		A14	N
16	S016	16	H16	Y	99	S119	47	A15	Y
17	S017	17	H17	Y	100	S120	75	A16	Y
18	S018	18	H18	Y	101	S121	48	A17	Y
19	S019	19	H19	Y	102	S122	72	A18	Y
20	S020	20	H20	Y	103	S123	49	A19	Y
21	S021	21	H21	Y	104	S124	50	A20	Y
22	S022	22	H22	Y	105	S125	70	A21	Y
23	S023	23	H23	Y	106	S126	51	A22	Y
24	S024	24	H24	Y	107	S127		A23	N
25	S025	25	I1	Y	108	S128	52	A24	Y
26	S026	26	I2	Y	109	S129		B1	N
27	S027	27	I3	Y	110	S130	53	B2	Y
28	S028	28	I4	Y	111	S131	54	B3	Y
29	S029	29	I5	Y	112	S132	55	B4	Y
30	S030		I6	N	113	S133	56	B5	Y
31	S031	31	I7	Y	114	S134	57	B6	Y
32	S032	32	I8	Y	115	S135		B7	N
33	S033	33	I9	Y	116	S136	58	B8	Y
34	S034	34	I10	Y	117	S137	71	O1	Y
35	S035	35	I11	Y	118	S138	61	B10	Y
36	S21	105	I12	Y	119	S139	59	B11	Y
37	S22		I13	N	120	S141	60	B12	Y
38	S23	106	I14	Y	121	S142	73	B13	Y
39	S24	107	I15	Y	122	S143		B14	N
40	S25	108	I16	Y	123	S144	61	O4	Y	原来的库中protein score是0
41	S26	109	I17	Y	124	S145	62	B16	Y
42	S27	110	I18	Y	125	S146	63	B17	Y
43	S28	111	I19	Y	126	S147	64	O5	Y
44	S29	112	I20	Y	127	S148	74	B19	Y
45	S210	113	I21	Y	128	S149	37	B20	Y
46	S211	114	I22	Y	129	S150	65	B21	Y
47	S212	115	I23	Y	130	S151	66	B22	Y
48	S213	116	I24	Y	131	S152	67	B23	Y
49	S214		J1	N	132	S153	68	B24	Y
50	S215	130	J2	Y	133	S154	69	C1	Y
51	S216	117	J3	Y	134	S156	98	C2	Y
52	S217	127	J4	Y	135	S157	77	C3	Y
53	S218	118	J5	Y	136	S158	78	C4	Y
54	S219	129	J6	Y	137	S159	79	C5	Y
55	S220	119	J7	Y	138	S160	80	C6	Y
56	S221	120	J8	Y	139	S161	102	C7	Y
57	S222	121	J9	Y	140	S162	81	C8	Y
58	S223	128	J10	Y	141	S163	82	C9	Y
59	S224	122	J11	Y	142	S164	99	C10	Y
60	S225	123	J12	Y	143	S165	83	C11	Y
61	S226	124	J13	Y	144	S166	84	C12	Y
62	S227	125	J14	Y	145	S167	85	C13	Y
63	S228	126	D22	Y	146	S168	86	C14	Y
64	S229		J16	N	147	S169	87	C15	Y
65	S230	144	J17	Y	148	S170	88	C16	Y
66	S231	143	J18	Y	149	S171		C17	N
67	S232	131	J19	Y	150	S172		C18	N
68	S233	132	J20	Y	151	S173	89	C19	Y
69	S234		J21	N	152	S174		O8	Y
70	S235	133	J22	Y	153	S175	91	C21	Y
71	S236	136	J23	Y	154	S176		C22	N
72	S237		J24	N	155	S177	92	C23	Y
73	S238	135	K1	Y	156	S178	100	C24	Y
74	S239	134	K2	Y	157	S179		D1	N
75	S240	137	K3	Y	158	S180	103	D2	Y
76	S241	138	K4	Y	159	S181	93	D3	Y
77	S242		E3	N	160	S183	94	D4	Y
78	S243	146	K6	Y	161	S184	104	D5	Y
79	S244		K7	N	162	S185	96	D6	Y
80	S245	145	K8	Y	163	S186	95	D7	Y
81	S246	139	K9	Y	164	S187	101	D8	Y
82	S247	140	K10	Y	165	S188		D9	Y
83	S249	141	K11	Y	166	S189	97	D10	Y
Database				Number of seuences				Date of fasta file		dye method
uniprot_Oryza_sativa				168307				2016-12-12		blue

## Sheet: Sheet3
R12031-5-RS1
No.	sample	sample	对应靶号	是否成功	No.	sample		对应靶号	是否成功
1	S03	3	H3	Y
2	S04	4	H4	Y
3	S07	7	H7	Y
4	S09	9	H9	Y
5	S10	10	H10	Y
6	S011	11	H11	Y
7	S012	12	H12	Y
8	S013	13	H13	Y
9	S014	14	H14	Y
10	S015	15	H15	Y
11	S016	16	H16	Y
12	S017	17	H17	Y
13	S018	18	H18	Y
14	S019	19	H19	Y
15	S020	20	H20	Y
16	S021	21	H21	Y
17	S022	22	H22	Y
18	S023	23	H23	Y
19	S024	24	H24	Y
20	S025	25	I1	Y
21	S026	26	I2	Y
22	S027	27	I3	Y
23	S028	28	I4	Y
24	S029	29	I5	Y
25	S031	31	I7	Y
26	S032	32	I8	Y
27	S033	33	I9	Y
28	S034	34	I10	Y
29	S035	35	I11	Y
30	S12	36	A1	Y
31	S149	37	B20	Y
32	S14	38	A2	Y
33	S15	39	A3	Y
34	S17	40	A4	Y
35	S19	41	A5	Y
36	S111	42	A7	Y
37	S116	43	A12	Y
38	S114	44	A10	Y
39	S115	45	A11	Y
40	S117	46	A13	Y
41	S119	47	A15	Y
42	S121	48	A17	Y
43	S123	49	A19	Y
44	S124	50	A20	Y
45	S126	51	A22	Y
46	S128	52	A24	Y
47	S130	53	B2	Y
48	S131	54	B3	Y
49	S132	55	B4	Y
50	S133	56	B5	Y
51	S134	57	B6	Y
52	S136	58	B8	Y
53	S139	59	B11	Y
54	S141	60	B12	Y
55	S138	61	B10	Y
56	S145	62	B16	Y
57	S146	63	B17	Y
58	S147	64	O5	Y
59	S150	65	B21	Y
60	S151	66	B22	Y
61	S152	67	B23	Y
62	S153	68	B24	Y
63	S154	69	C1	Y
64	S125	70	A21	Y
65	S137	71	O1	Y
66	S122	72	A18	Y
67	S142	73	B13	Y
68	S148	74	B19	Y
69	S120	75	A16	Y
70	S110	76	A6	Y
71	S157	77	C3	Y
72	S158	78	C4	Y
73	S159	79	C5	Y
74	S160	80	C6	Y
75	S162	81	C8	Y
76	S163	82	C9	Y
77	S165	83	C11	Y
78	S166	84	C12	Y
79	S167	85	C13	Y
80	S168	86	C14	Y
81	S169	87	C15	Y
82	S170	88	C16	Y
83	S173	89	C19	Y
84	S175	91	C21	Y						Database				Number of seuences				Date of fasta file		dye method
85	S177	92	C23	Y						uniprot_Oryza_sativa				168307				2016-12-12		blue
86	S181	93	D3	Y
87	S183	94	D4	Y
88	S186	95	D7	Y
89	S185	96	D6	Y
90	S189	97	D10	Y
91	S156	98	C2	Y
92	S164	99	C10	Y
93	S178	100	C24	Y
94	S187	101	D8	Y
95	S161	102	C7	Y
96	S180	103	D2	Y
97	S184	104	D5	Y
98	S21	105	I12	Y
99	S23	106	I14	Y
100	S24	107	I15	Y
101	S25	108	I16	Y
102	S26	109	I17	Y
103	S27	110	I18	Y
104	S28	111	I19	Y
105	S29	112	I20	Y
106	S210	113	I21	Y
107	S211	114	I22	Y
108	S212	115	I23	Y
109	S213	116	I24	Y
110	S216	117	J3	Y
111	S218	118	J5	Y
112	S220	119	J7	Y
113	S221	120	J8	Y
114	S222	121	J9	Y
115	S224	122	J11	Y
116	S225	123	J12	Y
117	S226	124	J13	Y
118	S227	125	J14	Y
119	S228	126	D22	Y
120	S217	127	J4	Y
121	S223	128	J10	Y
122	S219	129	J6	Y
123	S215	130	J2	Y
124	S232	131	J19	Y
125	S233	132	J20	Y
126	S235	133	J22	Y
127	S239	134	K2	Y
128	S238	135	K1	Y
129	S236	136	J23	Y
130	S240	137	K3	Y
131	S241	138	K4	Y
132	S246	139	K9	Y
133	S249	141	K11	Y
134	S250	142	K12	Y
135	S231	143	J18	Y
136	S230	144	J17	Y
137	S245	145	K8	Y
138	S243	146	K6	Y

## Sheet: Sheet4
R12031-5-RS1
No.	sample	target number	success or not	No.	sample	target number	success or not
1	3	H3	Y	67	77	C3	Y
2	4	H4	Y	68	78	C4	Y
3	7	H7	Y	69	79	C5	Y
4	9	H9	Y	70	80	C6	Y
5	10	H10	Y	71	81	C8	Y
6	11	H11	Y	72	82	C9	Y
7	12	H12	Y	73	83	C11	Y
8	13	H13	Y	74	84	C12	Y
9	14	H14	Y	75	85	C13	Y
10	15	H15	Y	76	86	C14	Y
11	16	H16	Y	77	87	C15	Y
12	17	H17	Y	78	88	C16	Y
13	18	H18	Y	79	89	C19	Y
14	19	H19	Y	80	91	C21	Y
15	20	H20	Y	81	92	C23	Y
16	21	H21	Y	82	93	D3	Y
17	22	H22	Y	83	94	D4	Y
18	23	H23	Y	84	95	D7	Y
19	24	H24	Y	85	96	D6	Y
20	25	I1	Y	86	97	D10	Y
21	26	I2	Y	87	98	C2	Y
22	27	I3	Y	88	99	C10	Y
23	28	I4	Y	89	100	C24	Y
24	29	I5	Y	90	101	D8	Y
25	31	I7	Y	91	102	C7	Y
26	32	I8	Y	92	103	D2	Y
27	33	I9	Y	93	104	D5	Y
28	34	I10	Y	94	105	I12	Y
29	35	I11	Y	95	106	I14	Y
30	37	B20	Y	96	107	I15	Y
31	38	A2	Y	97	108	I16	Y
32	39	A3	Y	98	109	I17	Y
33	40	A4	Y	99	110	I18	Y
34	41	A5	Y	100	111	I19	Y
35	42	A7	Y	101	112	I20	Y
36	43	A12	Y	102	113	I21	Y
37	44	A10	Y	103	114	I22	Y
38	45	A11	Y	104	116	I24	Y
39	46	A13	Y	105	117	J3	Y
40	47	A15	Y	106	118	J5	Y
41	48	A17	Y	107	119	J7	Y
42	49	A19	Y	108	120	J8	Y
43	50	A20	Y	109	121	J9	Y
44	51	A22	Y	110	122	J11	Y
45	52	A24	Y	111	123	J12	Y
46	54	B3	Y	112	124	J13	Y
47	55	B4	Y	113	125	J14	Y
48	56	B5	Y	114	126	D22	Y
49	57	B6	Y	115	127	J4	Y
50	58	B8	Y	116	128	J10	Y
51	59	B11	Y	117	129	J6	Y
52	60	B12	Y	118	130	J2	Y
53	62	B16	Y	119	131	J19	Y
54	63	B17	Y	120	132	J20	Y
55	64	O5	Y	121	133	J22	Y
56	65	B21	Y	122	134	K2	Y
57	66	B22	Y	123	135	K1	Y
58	67	B23	Y	124	136	J23	Y
59	68	B24	Y	125	137	K3	Y
60	69	C1	Y	126	138	K4	Y
61	70	A21	Y	127	139	K9	Y
62	72	A18	Y	128	141	K11	Y
63	73	B13	Y	129	142	K12	Y
64	74	B19	Y	130	143	J18	Y
65	75	A16	Y	131	144	J17	Y
66	76	A6	Y	132	145	K8	Y
Database				Number of seuences				Date of fasta file		dye method
uniprot_Oryza_sativa				168307				2016-12-12		blue
