# Supplementary material for: Comparative Proteomic Analysis of Susceptible and Resistant Rice Plants during Early Infestation by Small Brown Planthopper
Source: Front Plant Sci. 2017 Oct 17;8:1744. doi: 10.3389/fpls.2017.01744 (PMC5651024; doi:10.3389/fpls.2017.01744)
Supplement: Supplementary file 5 [file DataSheet2.XLSX]

## Sheet: Sheet1
Analysis Information
	Report Type			Protein-Peptide Summary by Spot						Analysis Type			Combined (MS+MS/MS)
	Sample Set Name			Sample project20121109						Database			Oryza_sativa
	Analysis Name			R12031-5-RS1-1						Creation Date			03/03/2017 12:30:27
	Reported By			03/03/2017 13:17:53 - admin						Last Modified			03/03/2017 12:50:12
		MS Acq. : Proc. Methods				(Unspecified) : (Unspecified)
		Interpretation Method				(Unspecified)
Project 1\Sample project20121109\R12031-5-RS1-1																			11	of	562
Gel Idx/Pos			176/H3						Instr./Gel Origin		BA2151/Sample Project 20121109					Process Status		Analysis Succeeded
Plate [#] Name			[1] Sample Project 20121109						Instrument Sample Name							Spectra		11
Rank		Protein Name						Species				Accession No.		Protein MW	Protein	Pep.	Protein	Protein	Total Ion		Total Ion
															PI	Count	Score	Score	Score		C. I. %
																		C. I. %
	1	Putative uncharacterized protein OS=Oryza sativa										tr|A2YDT7|A2YDT		17588.1	5.54	9	245	100	188		100
		subsp. indica GN=OsI_23273 PE=4 SV=1										7_ORYSI
		Peptide Information
		Calc. Mass		Obsrv. Mass	± da	± ppm	Start	End	Sequence			Ion	C. I. %	Modification				Rank	Result Type
							Seq.	Seq.				Score
		919.515		919.542	0.0276	30	53	60	AAGFVWLR										Mascot
		919.515		919.542	0.0276	30	53	60	AAGFVWLR			32	79.012						Mascot
		1581.71		1581.77	0.0658	42	11	24	SGAEVHTGHELCER					Carbamidomethyl (C)[12]					Mascot
		1581.71		1581.77	0.0658	42	11	24	SGAEVHTGHELCER			51	99.75	Carbamidomethyl (C)[12]					Mascot
		1626.82		1626.9	0.0848	52	77	90	QVWYAGEVTAFVEK										Mascot
		1632.8		1632.86	0.0657	40	61	76	QTQAGGATHTFDTIGK										Mascot
		1632.8		1632.86	0.0657	40	61	76	QTQAGGATHTFDTIGK			58	99.939						Mascot
		1709.8		1709.94	0.14	82	11	25	SGAEVHTGHELCERK					Carbamidomethyl (C)[12]					Mascot
		1839.94		1840.01	0.0715	39	77	92	QVWYAGEVTAFVEKGR										Mascot
		1967.03		1967.14	0.1092	56	133	150	ALPFTAFQLNPAPPEPEK										Mascot
		2095.12		2095.22	0.1004	48	133	151	ALPFTAFQLNPAPPEPEK										Mascot
									K
		2095.12		2095.22	0.1004	48	133	151	ALPFTAFQLNPAPPEPEK			47	99.31						Mascot
									K
		2735.49		2735.69	0.206	75	28	52	ELLVELGLPDGLLPLPSL										Mascot
									EEVGYNR
	2	Os06g0538900 protein OS=Oryza sativa subsp.										tr|Q5Z6T5|Q5Z6T5		17611.1	5.36	6	171	100	141		100
		japonica GN=Os06g0538900 PE=2 SV=1										_ORYSJ
		Peptide Information
		Calc. Mass		Obsrv. Mass	± da	± ppm	Start	End	Sequence			Ion	C. I. %	Modification				Rank	Result Type
							Seq.	Seq.				Score
		919.515		919.542	0.0276	30	53	60	AAGFVWLR										Mascot
		919.515		919.542	0.0276	30	53	60	AAGFVWLR			32	79.012						Mascot
		1581.71		1581.77	0.0658	42	11	24	SGAEVHTGHELCER					Carbamidomethyl (C)[12]					Mascot
		1581.71		1581.77	0.0658	42	11	24	SGAEVHTGHELCER			51	99.75	Carbamidomethyl (C)[12]					Mascot
		1632.8		1632.86	0.0657	40	61	76	QTQAGGATHTFDTIGK										Mascot
		1632.8		1632.86	0.0657	40	61	76	QTQAGGATHTFDTIGK			58	99.939						Mascot
		1709.8		1709.94	0.14	82	11	25	SGAEVHTGHELCERK					Carbamidomethyl (C)[12]					Mascot
Project 1\Sample project20121109\R12031-5-RS1-1																			12	of	562
		1839.9		1840.01	0.1078	59	77	92	QVWYAGEVTAFVEQGR										Mascot
		2735.49		2735.69	0.206	75	28	52	ELLVELGLPDGLLPLPSL										Mascot
									EEVGYNR
	3	Os06g0538900 protein (Fragment) OS=Oryza sativa										tr|A0A0P0WXJ2|A		20171.3	5.63	6	169	100	141		100
		subsp. japonica GN=Os06g0538900 PE=4 SV=1										0A0P0WXJ2_ORY
												SJ
		Peptide Information
		Calc. Mass		Obsrv. Mass	± da	± ppm	Start	End	Sequence			Ion	C. I. %	Modification				Rank	Result Type
							Seq.	Seq.				Score
		919.515		919.542	0.0276	30	78	85	AAGFVWLR										Mascot
		919.515		919.542	0.0276	30	78	85	AAGFVWLR			32	79.012						Mascot
		1581.71		1581.77	0.0658	42	36	49	SGAEVHTGHELCER					Carbamidomethyl (C)[12]					Mascot
		1581.71		1581.77	0.0658	42	36	49	SGAEVHTGHELCER			51	99.75	Carbamidomethyl (C)[12]					Mascot
		1632.8		1632.86	0.0657	40	86	101	QTQAGGATHTFDTIGK										Mascot
		1632.8		1632.86	0.0657	40	86	101	QTQAGGATHTFDTIGK			58	99.939						Mascot
		1709.8		1709.94	0.14	82	36	50	SGAEVHTGHELCERK					Carbamidomethyl (C)[12]					Mascot
		1839.9		1840.01	0.1078	59	102	117	QVWYAGEVTAFVEQGR										Mascot
		2735.49		2735.69	0.206	75	53	77	ELLVELGLPDGLLPLPSL										Mascot
									EEVGYNR
	4	Susceptibility homeodomain transcription factor										tr|Q8SAA7|Q8SAA		12700.5	5.65	3	103	100	90		100
		(Fragment) OS=Oryza sativa GN=HDTF PE=2 SV=1										7_ORYSA
		Peptide Information
		Calc. Mass		Obsrv. Mass	± da	± ppm	Start	End	Sequence			Ion	C. I. %	Modification				Rank	Result Type
							Seq.	Seq.				Score
		919.515		919.542	0.0276	30	8	15	AAGFVWLR										Mascot
		919.515		919.542	0.0276	30	8	15	AAGFVWLR			32	79.012						Mascot
		1632.8		1632.86	0.0657	40	16	31	QTQAGGATHTFDTIGK										Mascot
		1632.8		1632.86	0.0657	40	16	31	QTQAGGATHTFDTIGK			58	99.939						Mascot
		1839.9		1840.01	0.1078	59	32	47	QVWYAGEVTAFVEQGR										Mascot
	5	Protochlorophyllide reductase B, chloroplastic										sp|Q8W3D9|POR		42739	9	10	62	88.621	30		65.882
		OS=Oryza sativa subsp. japonica GN=PORB PE=2										B_ORYSJ
		SV=1
		Peptide Information
		Calc. Mass		Obsrv. Mass	± da	± ppm	Start	End	Sequence			Ion	C. I. %	Modification				Rank	Result Type
							Seq.	Seq.				Score
		833.463		833.445	-0.0178	-21	152	158	QFVANVR										Mascot
		836.463		836.416	-0.047	-56	119	125	DFLKASR										Mascot
		919.521		919.542	0.0217	24	52	60	VSTSSVAIR										Mascot
Project 1\Sample project20121109\R12031-5-RS1-1				919.542															13	Mascot	of	562
		919.521		919.542	0.0217	24	52	60	VSTSSVAIR			30	65.882						Mascot
		989.564		989.522	-0.0422	-43	152	159	QFVANVRR										Mascot
		1490.74		1490.74	0.0037	2	111	122	WHVVMGCRDFLK										Mascot
		1581.7		1581.77	0.0762	48	278	289	VCNMLTMQEFHR					Carbamidomethyl (C)[2], Oxidation (M)[4]					Mascot
		1581.7		1581.77	0.0762	48	278	289	VCNMLTMQEFHR					Carbamidomethyl (C)[2], Oxidation (M)[4]					Mascot
		1597.69		1597.78	0.0914	57	278	289	VCNMLTMQEFHR					Carbamidomethyl (C)[2], Oxidation (M)[4,7]					Mascot
		1664.78		1664.88	0.1013	61	278	290	VCNMLTMQEFHRR										Mascot
		1868.06		1868	-0.0582	-31	315	329	EHVPLFRLLFPPFQK										Mascot
		1895.86		1895.98	0.1257	66	275	289	DSKVCNMLTMQEFHR					Carbamidomethyl (C)[5]					Mascot
		2065.11		2065.25	0.1352	65	1	20	MALQAATTTSFLPSALSA										Mascot
									RK
	6	Os02g0767600 protein OS=Oryza sativa subsp.										tr|A0A0P0VQ82|A		36064.6	9.25	13	59	80.676
		japonica GN=Os02g0767600 PE=4 SV=1										0A0P0VQ82_ORY
												SJ
		Peptide Information
		Calc. Mass		Obsrv. Mass	± da	± ppm	Start	End	Sequence			Ion	C. I. %	Modification				Rank	Result Type
							Seq.	Seq.				Score
		809.395		809.458	0.0628	78	13	18	HHRTCR										Mascot
		951.508		951.521	0.0127	13	130	138	MPSPPPVAR										Mascot
		951.508		951.521	0.0127	13	130	138	MPSPPPVAR										Mascot
		1090.53		1090.63	0.0969	89	2	12	SSTMPAQGGVR										Mascot
		1107.61		1107.57	-0.0403	-36	129	138	RMPSPPPVAR										Mascot
		1266.71		1266.74	0.0377	30	100	111	QPAPAVPGRAFR										Mascot
		1609.79		1609.86	0.0663	41	241	256	YQLLSSAAAGSNANSR										Mascot
		1653.87		1653.82	-0.0517	-31	81	96	WLIYGGEAPPVAAPGR										Mascot
		1663.9		1663.89	-0.0096	-6	112	128	QPGPAPAPSPAPAPPRR										Mascot
		1664.73		1664.88	0.1532	92	294	307	GLEDPDDGWEYGRR										Mascot
		1740.69		1740.85	0.1678	96	16	27	TCRMYWCYQCGR					Carbamidomethyl (C)[2,7,10]					Mascot
		1960.94		1961.08	0.1439	73	31	47	IISYPSTDVFCPRCFGR										Mascot
		1965.95		1966.12	0.1727	88	307	323	RGRPEAGDAGAFYAWW										Mascot
									R
		2212.06		2212.22	0.1579	71	214	231	QMPCKHVYHSDCIVPWL										Mascot
									R
	7	Dehydration-responsive protein-like OS=Oryza sativa										tr|Q653G1|Q653G		68184	9.25	19	57	64.017
		subsp. japonica GN=Os06g0687450 PE=4 SV=1										1_ORYSJ
		Peptide Information
		Calc. Mass		Obsrv. Mass	± da	± ppm	Start	End	Sequence			Ion	C. I. %	Modification				Rank	Result Type
							Seq.	Seq.				Score
Project 1\Sample project20121109\R12031-5-RS1-1																			14	of	562
		836.429		836.416	-0.0139	-17	322	328	KMSDLAR					Oxidation (M)[2]					Mascot
		857.459		857.515	0.0566	66	199	206	LNNGGNIR										Mascot
		919.463		919.542	0.0792	86	137	143	SRDEVWK										Mascot
		919.463		919.542	0.0792	86	137	143	SRDEVWK										Mascot
		923.557		923.532	-0.0254	-28	130	136	VPIRWPR										Mascot
		1021.65		1021.58	-0.0764	-75	553	561	VAVINHIKK										Mascot
		1107.53		1107.57	0.0404	36	1	9	MMTKPPQSR					Oxidation (M)[1,2]					Mascot
		1248.53		1248.64	0.1027	82	357	367	EPGTLPNMCDR					Oxidation (M)[8]					Mascot
		1445.66		1445.76	0.0982	68	356	367	REPGTLPNMCDR					Carbamidomethyl (C)[10]					Mascot
		1450.67		1450.81	0.1386	96	156	167	SDQRWMVVNGDK					Oxidation (M)[6]					Mascot
		1490.73		1490.74	0.0159	11	568	579	WDDWSSDVKPKK										Mascot
		1560.87		1560.86	-0.0073	-5	540	552	IMRPQGYAIIRDK										Mascot
		1663.8		1663.89	0.0934	56	470	484	DVWVMNVVPSTESGK					Oxidation (M)[5]					Mascot
		1664.76		1664.88	0.1214	73	526	539	QGCSVEDLLIEMDR					Carbamidomethyl (C)[3]					Mascot
		1791.89		1791.82	-0.0745	-42	469	484	KDVWVMNVVPSTESGK					Oxidation (M)[6]					Mascot
		1812.84		1812.97	0.1362	75	451	467	NVMDMNANLGGFAASLR					Oxidation (M)[3,5]					Mascot
		1960.94		1961.08	0.1407	72	1	21	MMTKPPQSRGGGGGGG					Oxidation (M)[1,2]					Mascot
									GALGR
		2116.98		2117.18	0.2011	95	262	278	LPYPSHSFELAHCSRCR					Carbamidomethyl (C)[13,16]					Mascot
		2211.08		2211.23	0.1441	65	338	355	EDQTVIWIKPLTNECYMK										Mascot
		2259.1		2259.17	0.0706	31	99	116	LNLSLMQHYERHCPPAH					Carbamidomethyl (C)[13]					Mascot
									R
	8	Putative uncharacterized protein OS=Oryza sativa										tr|B8B1S8|B8B1S8		68212	9.2	19	56	60.545
		subsp. indica GN=OsI_24240 PE=4 SV=1										_ORYSI
		Peptide Information
		Calc. Mass		Obsrv. Mass	± da	± ppm	Start	End	Sequence			Ion	C. I. %	Modification				Rank	Result Type
							Seq.	Seq.				Score
		836.429		836.416	-0.0139	-17	322	328	KMSDLAR					Oxidation (M)[2]					Mascot
		857.459		857.515	0.0566	66	199	206	LNNGGNIR										Mascot
		919.463		919.542	0.0792	86	137	143	SRDEVWK										Mascot
		919.463		919.542	0.0792	86	137	143	SRDEVWK										Mascot
		923.557		923.532	-0.0254	-28	130	136	VPIRWPR										Mascot
		1021.65		1021.58	-0.0764	-75	553	561	VAVINHIKK										Mascot
		1107.53		1107.57	0.0404	36	1	9	MMTKPPQSR					Oxidation (M)[1,2]					Mascot
		1248.53		1248.64	0.1027	82	357	367	EPGTLPNMCDR					Oxidation (M)[8]					Mascot
		1445.66		1445.76	0.0982	68	356	367	REPGTLPNMCDR					Carbamidomethyl (C)[10]					Mascot
		1450.67		1450.81	0.1386	96	156	167	SDQRWMVVNGDK					Oxidation (M)[6]					Mascot
		1490.73		1490.74	0.0159	11	568	579	WDDWSSDVKPKK										Mascot
Project 1\Sample project20121109\R12031-5-RS1-1				1490.74															15	Mascot	of	562
		1560.87		1560.86	-0.0073	-5	540	552	IMRPQGYAIIRDK										Mascot
		1663.8		1663.89	0.0934	56	470	484	DVWVMNVVPSTESGK					Oxidation (M)[5]					Mascot
		1664.76		1664.88	0.1214	73	526	539	QGCSVEDLLIEMDR					Carbamidomethyl (C)[3]					Mascot
		1689.87		1689.88	0.0075	4	97	109	LRLNLSLMEHYER					Oxidation (M)[8]					Mascot
		1791.89		1791.82	-0.0745	-42	469	484	KDVWVMNVVPSTESGK					Oxidation (M)[6]					Mascot
		1812.84		1812.97	0.1362	75	451	467	NVMDMNANLGGFAASLR					Oxidation (M)[3,5]					Mascot
		1960.94		1961.08	0.1407	72	1	21	MMTKPPQSRGGGGGGG					Oxidation (M)[1,2]					Mascot
									GALGR
		2116.98		2117.18	0.2011	95	262	278	LPYPSHSFELAHCSRCR					Carbamidomethyl (C)[13,16]					Mascot
		2211.08		2211.23	0.1441	65	338	355	EDQTVIWIKPLTNECYMK										Mascot
	9	Os11g0606500 protein (Fragment) OS=Oryza sativa										tr|A0A0P0Y452|A0		114389	9.11	22	53	11.671
		subsp. japonica GN=Os11g0606500 PE=4 SV=1										A0P0Y452_ORYS
												J
		Peptide Information
		Calc. Mass		Obsrv. Mass	± da	± ppm	Start	End	Sequence			Ion	C. I. %	Modification				Rank	Result Type
							Seq.	Seq.				Score
		819.472		819.459	-0.0134	-16	787	793	LVNFQAK										Mascot
		833.499		833.445	-0.0541	-65	950	955	LELRFR										Mascot
		870.498		870.562	0.0643	74	584	590	MKLSHVR										Mascot
		870.498		870.562	0.0643	74	584	590	MKLSHVR										Mascot
		895.471		895.462	-0.0083	-9	250	257	AFMLASQK										Mascot
		915.489		915.439	-0.0502	-55	325	332	DSLPKNNK										Mascot
		935.498		935.524	0.0257	27	333	341	GSCVIVTTR										Mascot
		989.49		989.522	0.0319	32	576	583	QETDLVER										Mascot
		1090.55		1090.63	0.0816	75	85	92	QDWMKQVR										Mascot
		1228.69		1228.62	-0.065	-53	359	369	LKQLDPVNSSK										Mascot
		1248.63		1248.64	0.0123	10	576	585	QETDLVERMK										Mascot
		1609.95		1609.86	-0.0933	-58	417	430	IGKPLDQKLIEVEK										Mascot
		1615.92		1615.83	-0.084	-52	586	599	LSHVRSLTVLESFK										Mascot
		1615.92		1615.83	-0.084	-52	586	599	LSHVRSLTVLESFK										Mascot
		1648.88		1648.87	-0.0116	-7	849	861	VPEWIDRLHNLEK										Mascot
		1653.94		1653.82	-0.1164	-70	513	527	NLIRPINNSSNGKVK										Mascot
		1708.98		1708.93	-0.0484	-28	761	775	VDMPKQLRPLAALEK										Mascot
		1709.83		1709.94	0.114	67	630	642	ICNMHQMKYLSLR					Carbamidomethyl (C)[2], Oxidation (M)[4]					Mascot
		1764.87		1764.97	0.1048	59	528	542	SCQIHDMVLEYIVSK										Mascot
		1791.96		1791.82	-0.1398	-78	214	231	QNSQISYLAIVGSGGLGK										Mascot
		2001.14		2001.18	0.0426	21	19	38	LIMDLVVGASSGAVKSLV										Mascot
Project 1\Sample project20121109\R12031-5-RS1-1				2001.18															16	Mascot	of	562
									NK
		2065.05		2065.25	0.2006	97	526	542	VKSCQIHDMVLEYIVSK					Carbamidomethyl (C)[4], Oxidation (M)[9]					Mascot
		2100.18		2100.17	-0.0103	-5	394	414	MCGGLPLAIIVVSGLIASE					Oxidation (M)[1]					Mascot
									LK
		2259.14		2259.17	0.0291	13	434	453	AELGNNLTTEVVQIINHC										Mascot
									YK
	10	Putative uncharacterized protein OS=Oryza sativa										tr|B8B0B8|B8B0B8		147378	5.78	25	52	3.149
		subsp. indica GN=OsI_22435 PE=4 SV=1										_ORYSI
		Peptide Information
		Calc. Mass		Obsrv. Mass	± da	± ppm	Start	End	Sequence			Ion	C. I. %	Modification				Rank	Result Type
							Seq.	Seq.				Score
		836.393		836.416	0.0224	27	487	496	GGCGAASSVK										Mascot
		875.404		875.43	0.0257	29	53	61	CASPAEAAR										Mascot
		909.479		909.445	-0.0343	-38	888	896	TAASFVSAR										Mascot
		919.503		919.542	0.0395	43	1361	1368	AVVAEKMR					Oxidation (M)[7]					Mascot
		919.503		919.542	0.0395	43	1361	1368	AVVAEKMR					Oxidation (M)[7]					Mascot
		935.461		935.524	0.0622	66	939	946	SLCEQSLR										Mascot
		951.515		951.521	0.0062	7	362	370	FTDLGGLTK										Mascot
		951.515		951.521	0.0062	7	362	370	FTDLGGLTK										Mascot
		1041.59		1041.52	-0.0739	-71	440	450	LVDAPVSGGVK										Mascot
		1047.55		1047.59	0.0417	40	813	820	QWVEEKTK										Mascot
		1090.56		1090.63	0.0717	66	1222	1231	GMLVEAELGR					Oxidation (M)[2]					Mascot
		1107.55		1107.57	0.0153	14	312	321	LADQLVMACK					Oxidation (M)[7]					Mascot
		1216.59		1216.66	0.068	56	1089	1098	VVQNWACPSR					Carbamidomethyl (C)[7]					Mascot
		1282.74		1282.69	-0.0478	-37	526	535	RLFEIIQHAR										Mascot
		1322.65		1322.75	0.1026	78	997	1007	TPEESLEINYK										Mascot
		1490.83		1490.74	-0.0892	-60	970	982	VIELGNAYIQSRK										Mascot
		1537.84		1537.79	-0.0527	-34	138	151	IVVVASGRHDVTER										Mascot
		1626.81		1626.9	0.092	57	839	853	EGPNAVCQHLCSLKK										Mascot
		1642.78		1642.94	0.1577	96	866	880	DMSVFAAGMIQAELK					Oxidation (M)[2,9]					Mascot
		1689.93		1689.88	-0.0466	-28	1207	1221	NILYTRSISSLAHSK										Mascot
		1740.85		1740.85	0.002	1	839	853	EGPNAVCQHLCSLKK					Carbamidomethyl (C)[7,11]					Mascot
		1813.03		1812.97	-0.0601	-33	1300	1317	GVSLVLHGASGLPHELVK										Mascot
		2001.04		2001.18	0.1407	70	1213	1231	SISSLAHSKGMLVEAELG					Oxidation (M)[11]					Mascot
									R
		2023.09		2022.99	-0.0979	-48	6	25	VVSFVGADELGVSLAASF										Mascot
									VR
		2100.08		2100.17	0.0871	41	964	981	DHEISRVIELGNAYIQSR										Mascot
		2208.2		2208.26	0.0662	30	1047	1067	AKVMGQALAGVPLWQLG										Mascot
									PESR
		2211.2		2211.23	0.0279	13	88	108	GLCSGAVVLIRSTMLPSH										Mascot
Project 1\Sample project20121109\R12031-5-RS1-1				2211.23															17	Mascot	of	562
									LEK
		2673.33		2673.4	0.0728	27	1182	1206	SDLLQALEMGFDSIMVD										Mascot
									GSHLPLGK
Project 1\Sample project20121109\R12031-5-RS1-1																			18	of	562
Gel Idx/Pos			177/H4						Instr./Gel Origin		BA2151/Sample Project 20121109					Process Status		Analysis Succeeded
Plate [#] Name			[1] Sample Project 20121109						Instrument Sample Name							Spectra		11
Rank		Protein Name						Species				Accession No.		Protein MW	Protein	Pep.	Protein	Protein	Total Ion		Total Ion
															PI	Count	Score	Score	Score		C. I. %
																		C. I. %
	1	Putative uncharacterized protein OS=Oryza sativa										tr|A2WY84|A2WY8		19734.3	8.81	7	83	99.912	51		99.797
		subsp. indica GN=OsI_04888 PE=4 SV=1										4_ORYSI
		Protein Group
		Thioredoxin F, chloroplastic OS=Oryza sativa subsp.										sp|Q8S091|TRXF_		19734.3		8.81
		japonica GN=Os01g0913000 PE=2 SV=1										ORYSJ				4196
																167
		Peptide Information
		Calc. Mass		Obsrv. Mass	± da	± ppm	Start	End	Sequence			Ion	C. I. %	Modification				Rank	Result Type
							Seq.	Seq.				Score
		914.392		914.44	0.0477	52	121	127	FQEMSEK					Oxidation (M)[4]					Mascot
		963.515		963.537	0.0226	23	128	135	DQDVVFLK										Mascot
		1371.77		1371.81	0.0359	26	174	185	LDELIQAIETVK										Mascot
		1781.03		1781	-0.0264	-15	44	60	SLTVVSGPETRAVIPVR										Mascot
		1858.89		1858.91	0.0164	9	121	135	FQEMSEKDQDVVFLK					Oxidation (M)[4]					Mascot
		1858.89		1858.91	0.0164	9	121	135	FQEMSEKDQDVVFLK			51	99.797	Oxidation (M)[4]					Mascot
		1893.9		1893.89	-0.0064	-3	128	143	DQDVVFLKLDCNQDNK										Mascot
		2398.14		2398	-0.1389	-58	101	120	VVVLDMYTQWCGPCKV					Carbamidomethyl (C)[11,14], Oxidation (M)[6]					Mascot
									MAPK
	2	Putative uncharacterized protein OS=Oryza sativa										tr|A2X0Z8|A2X0Z8		82582	7.66	19	50	0
		subsp. indica GN=OsI_05883 PE=4 SV=1										_ORYSI
		Protein Group
		Os02g0152500 protein OS=Oryza sativa subsp.										tr|Q67IU4|Q67IU4		82582		7.6599
		japonica GN=P0463E12.2-1 PE=2 SV=1										_ORYSJ				998474
																1211
		Peptide Information
		Calc. Mass		Obsrv. Mass	± da	± ppm	Start	End	Sequence			Ion	C. I. %	Modification				Rank	Result Type
							Seq.	Seq.				Score
		815.372		815.324	-0.0477	-59	651	657	CEEIGHK										Mascot
		821.407		821.391	-0.0159	-19	17	23	LMSVDEK										Mascot
		875.494		875.473	-0.0219	-25	613	620	DISGRSLK										Mascot
		882.417		882.499	0.0818	93	432	438	MKTSCQK					Carbamidomethyl (C)[5]					Mascot
		914.531		914.44	-0.0904	-99	306	314	LAVGAEVQK										Mascot
		1060.54		1060.57	0.0285	27	231	239	QNDLLGSWK										Mascot
		1060.54		1060.57	0.0285	27	231	239	QNDLLGSWK										Mascot
Project 1\Sample project20121109\R12031-5-RS1-1																			19	of	562
		1077.47		1077.55	0.0799	74	142	149	FCHNLACR					Carbamidomethyl (C)[2,7]					Mascot
		1194.63		1194.6	-0.0347	-29	339	348	SRMIPSNFVK					Oxidation (M)[3]					Mascot
		1232.57		1232.62	0.0514	42	218	227	KLDGGYYCTR					Carbamidomethyl (C)[8]					Mascot
		1245.59		1245.67	0.0762	61	647	657	TSGKCEEIGHK					Carbamidomethyl (C)[5]					Mascot
		1339.69		1339.81	0.1178	88	2	14	DPPYAGVPIDPAK										Mascot
		1455.8		1455.68	-0.1221	-84	71	82	MLEYLFRVVTGK										Mascot
		1796.95		1796.93	-0.0206	-11	78	95	VVTGKSSGGGVVEHVQE										Mascot
									K
		1858.88		1858.91	0.0216	12	735	749	RPPSVRSGFCMELWH					Carbamidomethyl (C)[10]					Mascot
		1858.88		1858.91	0.0216	12	735	749	RPPSVRSGFCMELWH					Carbamidomethyl (C)[10]					Mascot
		1867.9		1867.98	0.0798	43	596	612	YSGSIPPTAPRYMENGK										Mascot
		1874.88		1874.87	-0.004	-2	735	749	RPPSVRSGFCMELWH					Carbamidomethyl (C)[10], Oxidation (M)[11]					Mascot
		1882.82		1882.91	0.0888	47	191	207	DSCVFSCHLECALKDGR										Mascot
		2077.14		2076.97	-0.1694	-82	122	141	LPIVASSPTTEIPRPASNA										Mascot
									R
		2501.19		2501.25	0.0615	25	319	340	AIETMESLFCGSPSNLQF										Mascot
									QRSR
		2501.19		2501.25	0.0615	25	319	340	AIETMESLFCGSPSNLQF										Mascot
									QRSR
		2717.28		2717.06	-0.2204	-81	315	338	LCARAIETMESLFCGSPS					Oxidation (M)[9]					Mascot
									NLQFQR
	3	Uncharacterized protein OS=Oryza sativa subsp.										tr|Q2QMR4|Q2QM		39861	6.26	12	47	0
		japonica GN=LOC_Os12g40290 PE=4 SV=1										R4_ORYSJ
		Peptide Information
		Calc. Mass		Obsrv. Mass	± da	± ppm	Start	End	Sequence			Ion	C. I. %	Modification				Rank	Result Type
							Seq.	Seq.				Score
		886.497		886.533	0.0362	41	1	7	MPWLALR										Mascot
		914.441		914.44	-0.0006	-1	315	321	SFWYPSK										Mascot
		917.43		917.341	-0.089	-97	353	359	LHCEYPR										Mascot
		1077.61		1077.55	-0.0535	-50	282	291	ALFLGKADSR										Mascot
		1165.58		1165.65	0.0676	58	130	139	CAVAISTCKR					Carbamidomethyl (C)[1,8]					Mascot
		1232.56		1232.62	0.0692	56	306	314	EDCIYFMRR										Mascot
		1340.68		1340.72	0.0354	26	8	20	DGGLIDLDGNPVR										Mascot
		1501.75		1501.81	0.0609	41	288	305	ADSRSVVAGGGGGGAG										Mascot
									AR
		1589.89		1589.83	-0.0625	-39	65	79	DDPLLPLPELAAAVR										Mascot
		1799.78		1799.93	0.153	85	140	155	HDGAAASFSFMDERSR					Oxidation (M)[11]					Mascot
		2077.12		2076.97	-0.1482	-71	2	20	PWLALRDGGLIDLDGNP										Mascot
									VR
		2208.16		2208.16	0.001	0	1	20	MPWLALRDGGLIDLDGN										Mascot
									PVR
	4	DNA replication licensing factor MCM5 OS=Oryza										sp|B8AEH3|MCM5		80311.4	8.14	19	47	0
		sativa subsp. indica GN=MCM5 PE=3 SV=1										_ORYSI
Project 1\Sample project20121109\R12031-5-RS1-1																			20	of	562
		Protein Group
		DNA replication licensing factor MCM5 OS=Oryza										sp|Q6KAJ4|MCM5		80325.4		8.14
		sativa subsp. japonica GN=MCM5 PE=2 SV=1										_ORYSJ				3433
																2275
		Peptide Information
		Calc. Mass		Obsrv. Mass	± da	± ppm	Start	End	Sequence			Ion	C. I. %	Modification				Rank	Result Type
							Seq.	Seq.				Score
		815.324		815.324	-0.0001	0	521	526	MYDQDK					Oxidation (M)[1]					Mascot
		819.378		819.319	-0.0583	-71	445	450	MRPEDR					Oxidation (M)[1]					Mascot
		846.381		846.366	-0.015	-18	559	564	YIEYCR										Mascot
		852.37		852.377	0.0064	8	133	139	ENCLSMR										Mascot
		963.493		963.537	0.0445	46	245	252	NMLLSVDR					Oxidation (M)[2]					Mascot
		997.561		997.498	-0.0635	-64	706	713	ALLIMHQR					Oxidation (M)[5]					Mascot
		1107.6		1107.57	-0.038	-34	392	402	TAPIAVYTSGK										Mascot
		1192.59		1192.59	-0.0068	-6	696	705	MGMNESIVRR										Mascot
		1194.67		1194.6	-0.0776	-65	220	229	SKYVDLQTLK										Mascot
		1229.58		1229.62	0.0409	33	590	599	MRQQAHETGR					Oxidation (M)[1]					Mascot
		1323.67		1323.76	0.087	66	319	329	EFAQRPDAYVK										Mascot
		1323.67		1323.76	0.087	66	319	329	EFAQRPDAYVK										Mascot
		1472.75		1472.74	-0.0105	-7	166	177	ATHVTLLCKNCR					Carbamidomethyl (C)[8,11]					Mascot
		1685.85		1685.93	0.0766	45	625	639	LTSVATPEHVEEAFR										Mascot
		1747.98		1747.91	-0.0733	-42	528	545	IASHIIKVHASGAAASSK										Mascot
		1763.88		1763.86	-0.0161	-9	20	37	GGPGGDPSADLTRHSAL										Mascot
									R
		1875		1874.87	-0.1222	-65	477	494	TSVLAAANPIAGRYDDLK										Mascot
		1891.94		1891.9	-0.0439	-23	330	346	ICSMIGPSIYGHSDVKK					Carbamidomethyl (C)[2]					Mascot
		1893.81		1893.89	0.0807	43	133	148	ENCLSMRSIGADYMSK					Carbamidomethyl (C)[3], Oxidation (M)[6,14]					Mascot
		2330.1		2330.07	-0.0288	-12	535	557	VHASGAAASSKNTDASE										Mascot
									GENWLK
	5	Os01g0941300 protein OS=Oryza sativa subsp.										tr|A0A0P0VCU2|A		23356.6	9.04	12	46	0
		japonica GN=Os01g0941300 PE=4 SV=1										0A0P0VCU2_ORY
												SJ
		Peptide Information
		Calc. Mass		Obsrv. Mass	± da	± ppm	Start	End	Sequence			Ion	C. I. %	Modification				Rank	Result Type
							Seq.	Seq.				Score
		821.418		821.391	-0.0271	-33	196	202	SVTEMVR										Mascot
		846.395		846.366	-0.0288	-34	156	164	AEVNDGGGK										Mascot
		875.488		875.473	-0.0155	-18	122	129	VVAMGSRR										Mascot
Project 1\Sample project20121109\R12031-5-RS1-1																			21	of	562
		877.42		877.37	-0.0492	-56	1	9	MSGGPSLGR					Oxidation (M)[1]					Mascot
		1121.57		1121.59	0.0159	14	194	202	QRSVTEMVR					Oxidation (M)[7]					Mascot
		1192.57		1192.59	0.0151	13	31	41	DGGERELGFGR										Mascot
		1562.72		1562.86	0.1395	89	10	23	LLEESDCGEAAGRR					Carbamidomethyl (C)[7]					Mascot
		1657.76		1657.87	0.108	65	140	155	APFPCGSHSGAELQEK										Mascot
		1708.73		1708.84	0.101	59	203	218	SSSMRFIDCCLSSSVA					Oxidation (M)[4]					Mascot
		1870.02		1869.89	-0.1302	-70	172	187	RTLPLFLCVCLCLFTK										Mascot
		1884.98		1885.02	0.0386	20	173	187	TLPLFLCVCLCLFTK					Carbamidomethyl (C)[7,9,11]					Mascot
		2208		2208.16	0.1584	72	1	22	MSGGPSLGRLLEESDCG					Oxidation (M)[1]					Mascot
									EAAGR
	6	Os03g0166600 protein OS=Oryza sativa subsp.										tr|A0A0P0VTG4|A		26606.9	9.02	9	44	0
		japonica GN=Os03g0166600 PE=4 SV=1										0A0P0VTG4_ORY
												SJ
		Peptide Information
		Calc. Mass		Obsrv. Mass	± da	± ppm	Start	End	Sequence			Ion	C. I. %	Modification				Rank	Result Type
							Seq.	Seq.				Score
		820.398		820.351	-0.0469	-57	173	180	ATGMVDAR										Mascot
		836.393		836.316	-0.0772	-92	173	180	ATGMVDAR					Oxidation (M)[4]					Mascot
		856.525		856.559	0.0341	40	138	145	LVVTATPR										Mascot
		856.525		856.559	0.0341	40	138	145	LVVTATPR			10	0						Mascot
		978.508		978.547	0.0393	40	146	153	VMAEPFLR					Oxidation (M)[2]					Mascot
		1033.52		1033.54	0.0224	22	171	180	GRATGMVDAR										Mascot
		1306.74		1306.73	-0.0127	-10	239	249	LPRPVIFHDGR										Mascot
		1447.68		1447.74	0.0686	47	116	127	FYADDVHPAAWR										Mascot
		1589.76		1589.83	0.0645	41	1	17	MAVAGGAGGEPFPAVDK					Oxidation (M)[1]					Mascot
		1800.02		1799.93	-0.0904	-50	138	153	LVVTATPRVMAEPFLR										Mascot
		2104.06		2104.02	-0.039	-19	45	64	SRSAFPYYALVAFEAGG										Mascot
									AAR
	7	Os01g0355900 protein OS=Oryza sativa subsp.										tr|Q9FP66|Q9FP6		55996.8	8.69	14	43	0
		japonica GN=Os01g0355900 PE=2 SV=1										6_ORYSJ
		Peptide Information
		Calc. Mass		Obsrv. Mass	± da	± ppm	Start	End	Sequence			Ion	C. I. %	Modification				Rank	Result Type
							Seq.	Seq.				Score
		850.409		850.36	-0.0491	-58	1	8	MGALTDSR										Mascot
		875.499		875.473	-0.026	-30	332	338	EPNKFLK										Mascot
		963.457		963.537	0.0802	83	463	469	YIDFYSR										Mascot
		978.504		978.547	0.0433	44	1	9	MGALTDSRK										Mascot
		1077.62		1077.55	-0.0647	-60	118	127	AFRLGSALSR										Mascot
Project 1\Sample project20121109\R12031-5-RS1-1				1077.55															22	Mascot	of	562
		1306.74		1306.73	-0.0114	-9	417	427	TLARYLVDEVK										Mascot
		1323.76		1323.76	-0.0069	-5	244	255	LGLEQLADVLPR										Mascot
		1323.76		1323.76	-0.0069	-5	244	255	LGLEQLADVLPR										Mascot
		1371.73		1371.81	0.0821	60	350	361	LITGGYDYKSVR										Mascot
		1472.76		1472.74	-0.0236	-16	177	189	VEVIAVDDAEERK										Mascot
		1617.8		1617.85	0.0487	30	196	209	EEEEEEVKGSVVVR										Mascot
		1781.01		1781	-0.0051	-3	244	259	LGLEQLADVLPRFGPR										Mascot
		1858.92		1858.91	-0.0135	-7	401	416	FQFLDSLGSMDMKALR										Mascot
		1858.92		1858.91	-0.0135	-7	401	416	FQFLDSLGSMDMKALR										Mascot
		1867.87		1867.98	0.1074	57	470	484	DMGLTFGQKHMHYFR										Mascot
		1874.91		1874.87	-0.039	-21	401	416	FQFLDSLGSMDMKALR					Oxidation (M)[10]					Mascot
		1882.85		1882.91	0.0632	34	128	144	SNPSCFTPSPSSPQHPR					Carbamidomethyl (C)[5]					Mascot
	8	Adenylosuccinate synthetase, chloroplastic OS=Oryza										tr|B8AQ03|B8AQ0		51594.6	6	13	43	0
		sativa subsp. indica GN=PURA PE=3 SV=1										3_ORYSI
		Peptide Information
		Calc. Mass		Obsrv. Mass	± da	± ppm	Start	End	Sequence			Ion	C. I. %	Modification				Rank	Result Type
							Seq.	Seq.				Score
		906.414		906.497	0.0837	92	206	213	HMDTFGAK										Mascot
		995.462		995.399	-0.0622	-62	185	193	GIGPCYSNK					Carbamidomethyl (C)[5]					Mascot
		1107.5		1107.57	0.0671	61	225	233	FEGFEYSTK										Mascot
		1165.55		1165.65	0.1008	86	438	447	NYSDLPETAR										Mascot
		1273.71		1273.62	-0.0904	-71	357	367	RCGWLDIVALK										Mascot
		1306.69		1306.73	0.0316	24	185	196	GIGPCYSNKVIR										Mascot
		1476.73		1476.79	0.065	44	201	213	VSDLRHMDTFGAK										Mascot
		1635.73		1635.83	0.1036	63	135	149	EIDGLESNGISCEGR					Carbamidomethyl (C)[12]					Mascot
		1747.81		1747.91	0.0938	54	368	382	YCCQINGFSSLNLTK					Carbamidomethyl (C)[2]					Mascot
		1763.78		1763.86	0.0857	49	85	101	CQGGANAGHTIYNSEGK					Carbamidomethyl (C)[1]					Mascot
		1891.87		1891.9	0.0251	13	85	102	CQGGANAGHTIYNSEGK					Carbamidomethyl (C)[1]					Mascot
									K
		1894.01		1893.89	-0.1123	-59	320	337	AYTTRVGSGPFPTELLGK										Mascot
		1992.01		1992.13	0.1184	59	421	437	VKYEVLPGWEDDISSVR										Mascot
	9	Transposon protein, putative, unclassified, expressed										tr|Q2QW88|Q2QW		73793.7	8.96	17	43	0
		OS=Oryza sativa subsp. japonica										88_ORYSJ
		GN=LOC_Os12g10190 PE=4 SV=2
		Peptide Information
		Calc. Mass		Obsrv. Mass	± da	± ppm	Start	End	Sequence			Ion	C. I. %	Modification				Rank	Result Type
							Seq.	Seq.				Score
Project 1\Sample project20121109\R12031-5-RS1-1																			23	of	562
		805.37		805.322	-0.0471	-58	1	6	MCLHTK					Carbamidomethyl (C)[2], Oxidation (M)[1]					Mascot
		852.421		852.377	-0.0444	-52	152	158	RADSFEK										Mascot
		856.525		856.559	0.0341	40	105	112	AIVALDVR										Mascot
		856.525		856.559	0.0341	40	105	112	AIVALDVR										Mascot
		859.452		859.424	-0.0284	-33	97	104	LQLGDGEK										Mascot
		870.527		870.576	0.0496	57	664	671	ARVSKPGR										Mascot
		870.527		870.576	0.0496	57	664	671	ARVSKPGR										Mascot
		886.456		886.533	0.0766	86	572	579	VANPCGIR					Carbamidomethyl (C)[5]					Mascot
		914.426		914.44	0.014	15	622	629	DGMNHGRK										Mascot
		1339.74		1339.81	0.0628	47	7	17	LKFAYSCLLPK					Carbamidomethyl (C)[7]					Mascot
		1371.76		1371.81	0.0457	33	361	371	TEVEQIHKIFK										Mascot
		1416.6		1416.73	0.1306	92	372	383	LCGSPMDDYCKK					Carbamidomethyl (C)[2]					Mascot
		1455.8		1455.68	-0.1147	-79	162	174	IGQGTYSIVYKAR										Mascot
		1562.73		1562.86	0.1274	82	566	579	ACCSVRVANPCGIR					Carbamidomethyl (C)[2,3]					Mascot
		1635.72		1635.83	0.1099	67	369	382	IFKLCGSPMDDYCK					Oxidation (M)[9]					Mascot
		1685.86		1685.93	0.0654	39	582	597	GSSHSLIPQFGATDLR										Mascot
		1747.86		1747.91	0.0495	28	386	399	VPETAMFKPQHQYR					Oxidation (M)[6]					Mascot
		1749.76		1749.94	0.1748	100	369	382	IFKLCGSPMDDYCK					Carbamidomethyl (C)[5,13], Oxidation (M)[9]					Mascot
		1869.94		1869.89	-0.0564	-30	443	459	EPFACDPSSLPKLPPSK					Carbamidomethyl (C)[5]					Mascot
		1891.91		1891.9	-0.0088	-5	259	273	CFVQQLLHGLDHCHK					Carbamidomethyl (C)[1,13]					Mascot
	10	Uncharacterized protein OS=Oryza sativa subsp.										tr|B9GE21|B9GE2		37408.9	6.37	11	42	0
		japonica GN=OsJ_36722 PE=4 SV=1										1_ORYSJ
		Peptide Information
		Calc. Mass		Obsrv. Mass	± da	± ppm	Start	End	Sequence			Ion	C. I. %	Modification				Rank	Result Type
							Seq.	Seq.				Score
		886.497		886.533	0.0362	41	1	7	MPWLALR										Mascot
		914.441		914.44	-0.0006	-1	292	298	SFWYPSK										Mascot
		917.43		917.341	-0.089	-97	330	336	LHCEYPR										Mascot
		1077.61		1077.55	-0.0535	-50	259	268	ALFLGKADSR										Mascot
		1165.58		1165.65	0.0676	58	107	116	CAVAISTCKR					Carbamidomethyl (C)[1,8]					Mascot
		1232.56		1232.62	0.0692	56	283	291	EDCIYFMRR										Mascot
		1340.68		1340.72	0.0354	26	8	20	DGGLIDLDGNPVR										Mascot
		1501.75		1501.81	0.0609	41	265	282	ADSRSVVAGGGGGGAG										Mascot
									AR
		1799.78		1799.93	0.153	85	117	132	HDGAAASFSFMDERSR					Oxidation (M)[11]					Mascot
		2077.12		2076.97	-0.1482	-71	2	20	PWLALRDGGLIDLDGNP										Mascot
									VR
Project 1\Sample project20121109\R12031-5-RS1-1																			24	of	562
		2208.16		2208.16	0.001	0	1	20	MPWLALRDGGLIDLDGN										Mascot
									PVR
Project 1\Sample project20121109\R12031-5-RS1-1																			32	of	562
Gel Idx/Pos			179/H6						Instr./Gel Origin		BA2151/Sample Project 20121109					Process Status		Analysis Succeeded
Plate [#] Name			[1] Sample Project 20121109						Instrument Sample Name							Spectra		6
Rank		Protein Name						Species				Accession No.		Protein MW	Protein	Pep.	Protein	Protein	Total Ion		Total Ion
															PI	Count	Score	Score	Score		C. I. %
																		C. I. %
	1	Salt stress root protein RS1 OS=Oryza sativa subsp.										sp|A2WMG6|SRS		21787.5	4.92	3	71	98.781	60		99.975
		indica GN=OsI_001009 PE=1 SV=1										1_ORYSI
		Protein Group
		Salt stress root protein RS1 OS=Oryza sativa subsp.										sp|Q0JPA6|SRS1_		21787.5		4.92
		japonica GN=Os01g0233000 PE=2 SV=1										ORYSJ				762
																9395
		Peptide Information
		Calc. Mass		Obsrv. Mass	± da	± ppm	Start	End	Sequence			Ion	C. I. %	Modification				Rank	Result Type
							Seq.	Seq.				Score
		822.436		822.416	-0.02	-24	16	22	LFDKDGK										Mascot
		1411.77		1411.81	0.0417	30	53	65	VVEVVESSPPEIK										Mascot
		1941.9		1941.96	0.0547	28	132	149	EEPKPEPEAEAAAETTSR										Mascot
		1941.9		1941.96	0.0547	28	132	149	EEPKPEPEAEAAAETTSR			60	99.975						Mascot
	2	Os07g0176900 protein (Fragment) OS=Oryza sativa										tr|A0A0P0X334|A0		28671	5.55	3	68	97.075	58		99.963
		subsp. japonica GN=Os07g0176900 PE=3 SV=1										A0P0X334_ORYS
												J
		Peptide Information
		Calc. Mass		Obsrv. Mass	± da	± ppm	Start	End	Sequence			Ion	C. I. %	Modification				Rank	Result Type
							Seq.	Seq.				Score
		832.479		832.474	-0.0044	-5	1	7	TPHRPPK										Mascot
		1538.68		1538.72	0.0383	25	190	202	LQDLFNDEGCEAK					Carbamidomethyl (C)[10]					Mascot
		1538.68		1538.72	0.0383	25	190	202	LQDLFNDEGCEAK			58	99.963	Carbamidomethyl (C)[10]					Mascot
		2225.12		2225.16	0.0376	17	97	116	TFEQAQSLGIPLSTLDDH										Mascot
									PR
	3	Putative ribose-5-phosphate isomerase OS=Oryza										tr|Q6ZEZ1|Q6ZEZ		26956.1	4.91	2	64	94.028	58		99.963
		sativa subsp. japonica GN=P0534H07.29-2 PE=3 SV=1										1_ORYSJ
		Peptide Information
		Calc. Mass		Obsrv. Mass	± da	± ppm	Start	End	Sequence			Ion	C. I. %	Modification				Rank	Result Type
							Seq.	Seq.				Score
		1538.68		1538.72	0.0383	25	177	189	LQDLFNDEGCEAK					Carbamidomethyl (C)[10]					Mascot
		1538.68		1538.72	0.0383	25	177	189	LQDLFNDEGCEAK			58	99.963	Carbamidomethyl (C)[10]					Mascot
		2225.12		2225.16	0.0376	17	84	103	TFEQAQSLGIPLSTLDDH										Mascot
									PR
Project 1\Sample project20121109\R12031-5-RS1-1																			33	of	562
	4	Putative uncharacterized protein OS=Oryza sativa										tr|B8B7P6|B8B7P6		29179.2	5.52	2	64	93.747	58		99.963
		subsp. indica GN=OsI_25096 PE=3 SV=1										_ORYSI
		Protein Group
		Os07g0176900 protein OS=Oryza sativa subsp.										tr|Q6ZEZ2|Q6ZEZ		29179.2		5.5199
		japonica GN=P0534H07.29-1 PE=2 SV=1										2_ORYSJ				999809
																2651
		Peptide Information
		Calc. Mass		Obsrv. Mass	± da	± ppm	Start	End	Sequence			Ion	C. I. %	Modification				Rank	Result Type
							Seq.	Seq.				Score
		1538.68		1538.72	0.0383	25	199	211	LQDLFNDEGCEAK					Carbamidomethyl (C)[10]					Mascot
		1538.68		1538.72	0.0383	25	199	211	LQDLFNDEGCEAK			58	99.963	Carbamidomethyl (C)[10]					Mascot
		2225.12		2225.16	0.0376	17	106	125	TFEQAQSLGIPLSTLDDH										Mascot
									PR
	5	Uncharacterized protein OS=Oryza sativa subsp.										tr|Q688G5|Q688G		54765.4	9.54	12	52	0
		japonica GN=OSJNBa0039A21.9 PE=4 SV=1										5_ORYSJ
		Peptide Information
		Calc. Mass		Obsrv. Mass	± da	± ppm	Start	End	Sequence			Ion	C. I. %	Modification				Rank	Result Type
							Seq.	Seq.				Score
		804.428		804.391	-0.0372	-46	489	495	NMAELVK										Mascot
		822.374		822.416	0.0415	50	497	502	FEQERN										Mascot
		836.426		836.451	0.0244	29	496	501	KFEQER										Mascot
		1309.67		1309.71	0.0459	35	362	372	HNHMLEKVASK					Oxidation (M)[4]					Mascot
		1342.68		1342.7	0.018	13	186	198	RATHAVEGTASSR										Mascot
		1401.78		1401.78	0.0058	4	35	46	TPPFPPLHRSPR										Mascot
		1490.73		1490.74	0.0136	9	149	164	ASSLLPSSTPAGSCGR										Mascot
		1600.84		1600.77	-0.0748	-47	99	112	WLDNVANLVTTAQR										Mascot
		1671.87		1671.86	-0.0087	-5	52	69	GKAEGSVTSPLAGEGVG										Mascot
									R
		1806.8		1806.82	0.024	13	120	137	TSMVGTYCTPATASSSS										Mascot
									R
		1942.02		1941.96	-0.0632	-33	373	390	EPQTTAQLFKLAGHVAC										Mascot
									K
		1942.02		1941.96	-0.0632	-33	373	390	EPQTTAQLFKLAGHVAC										Mascot
									K
		2234.04		2234.16	0.1123	50	470	488	WCSVLNTSNHSLADCRS					Carbamidomethyl (C)[2,15]					Mascot
									VK
	6	Putative uncharacterized protein OS=Oryza sativa										tr|B8A743|B8A743		34026.5	5.94	6	48	0	25		33.541
		subsp. indica GN=OsI_01664 PE=4 SV=1										_ORYSI
		Peptide Information
		Calc. Mass		Obsrv. Mass	± da	± ppm	Start	End	Sequence			Ion	C. I. %	Modification				Rank	Result Type
							Seq.	Seq.				Score
Project 1\Sample project20121109\R12031-5-RS1-1																			34	of	562
		846.359		846.421	0.0624	74	2	9	GDEGEPSR										Mascot
		856.525		856.536	0.0108	13	71	78	ATVLTVPR										Mascot
		856.525		856.536	0.0108	13	71	78	ATVLTVPR			25	33.541						Mascot
		1538.76		1538.72	-0.0382	-25	29	43	GQAKEGDNPEAAPVR										Mascot
		1538.76		1538.72	-0.0382	-25	29	43	GQAKEGDNPEAAPVR										Mascot
		1898.93		1898.95	0.0282	15	12	28	DLGKKPMAMDEGAPPW										Mascot
									R
		2212.03		2212.18	0.1539	70	238	256	YVELPQGCVMVGDDEKH										Mascot
									HR
		3373.49		3373.75	0.2531	75	204	234	AMGGCHGGVLCCADLPY					Carbamidomethyl (C)[5,11,12]					Mascot
									GFLTSCVPFADELR
	7	Uncharacterized protein OS=Oryza sativa subsp.										tr|B9FEJ1|B9FEJ1		140516	7.67	19	47	0
		japonica GN=OsJ_14341 PE=3 SV=1										_ORYSJ
		Peptide Information
		Calc. Mass		Obsrv. Mass	± da	± ppm	Start	End	Sequence			Ion	C. I. %	Modification				Rank	Result Type
							Seq.	Seq.				Score
		804.36		804.391	0.0307	38	661	667	HTCGCRK										Mascot
		806.35		806.29	-0.0604	-75	557	562	YMFSSR					Oxidation (M)[2]					Mascot
		822.385		822.416	0.0302	37	882	888	GDDGRFR										Mascot
		832.529		832.474	-0.0547	-66	1045	1051	LIALFQK										Mascot
		846.385		846.421	0.0359	42	769	775	EFGHNSR										Mascot
		919.467		919.515	0.0479	52	998	1004	AISEWWK										Mascot
		1284.69		1284.6	-0.09	-70	1204	1214	KDAYTFGTLLR										Mascot
		1297.62		1297.62	-0.0013	-1	807	818	TLFGTCNDISAR										Mascot
		1398.72		1398.81	0.0939	67	1120	1131	IGRFMNDIAAFK					Oxidation (M)[5]					Mascot
		1411.7		1411.81	0.1098	78	431	442	CEVSPEPEIRPR										Mascot
		1490.85		1490.74	-0.1074	-72	983	994	LDFNLLQHIHLK										Mascot
		1795.88		1795.88	0.0046	3	803	818	GDIRTLFGTCNDISAR					Carbamidomethyl (C)[10]					Mascot
		1867.9		1867.98	0.0876	47	4	21	TSISFIVHTGCTTGGSSR					Carbamidomethyl (C)[11]					Mascot
		1898.96		1898.95	-0.0073	-4	138	152	DDLILHEEYVQQQLR										Mascot
		1931.96		1932	0.0441	23	1161	1176	INALVEDEWRSTNQTR										Mascot
		1942.02		1941.96	-0.0632	-33	427	442	VFVKCEVSPEPEIRPR					Carbamidomethyl (C)[5]					Mascot
		1942.02		1941.96	-0.0632	-33	427	442	VFVKCEVSPEPEIRPR					Carbamidomethyl (C)[5]					Mascot
		2212.06		2212.18	0.1214	55	1	21	MGRTSISFIVHTGCTTGG					Carbamidomethyl (C)[14]					Mascot
									SSR
		2248.19		2248.04	-0.1496	-67	38	56	DSLKFIDLEESLLIHGYQK										Mascot
		3704.68		3704.42	-0.2632	-71	1138	1170	DVASSVECYMNENGVTS					Carbamidomethyl (C)[8]					Mascot
									EAAFAKINALVEDEWR
	8	rRNA adenine N(6)-methyltransferase OS=Oryza sativa										tr|B8AGX7|B8AGX		68201.9	9.82	12	45	0
		subsp. indica GN=OsI_05650 PE=3 SV=1										7_ORYSI
Project 1\Sample project20121109\R12031-5-RS1-1																			35	of	562
		Peptide Information
		Calc. Mass		Obsrv. Mass	± da	± ppm	Start	End	Sequence			Ion	C. I. %	Modification				Rank	Result Type
							Seq.	Seq.				Score
		822.374		822.416	0.0415	50	497	503	NGYSPER										Mascot
		836.426		836.451	0.0244	29	257	264	VNSAFNGK										Mascot
		870.483		870.553	0.0695	80	345	351	LFSKYGR										Mascot
		870.483		870.553	0.0695	80	345	351	LFSKYGR										Mascot
		919.547		919.515	-0.0321	-35	312	319	FTGIGLRR										Mascot
		1398.7		1398.81	0.1091	78	74	85	KSLGQNYMLNSK					Oxidation (M)[8]					Mascot
		1463.74		1463.74	-0.0016	-1	439	450	HFDQYGKISNVR										Mascot
		1795.91		1795.88	-0.0324	-18	249	264	TNFFPQPKVNSAFNGK										Mascot
		1806.99		1806.82	-0.1625	-90	420	434	TLFVINFDPINTRTR										Mascot
		1958.96		1959.1	0.1372	70	453	468	RNFAFVQYELQEDATK										Mascot
		2212.05		2212.18	0.1351	61	320	338	VACPKMRPVFCGNLDYD					Carbamidomethyl (C)[3]					Mascot
									AR
		2358.05		2357.99	-0.054	-23	359	378	SGFAFVYMEDERDADEAI										Mascot
									HR
		3224.56		3224.4	-0.157	-49	217	243	FADASIQTPEYRPINVFV										Mascot
									NFYSEPEYK
	9	Putative uncharacterized protein OS=Oryza sativa										tr|B8BLD3|B8BLD		94991.8	7.72	14	44	0
		subsp. indica GN=OsI_36704 PE=4 SV=1										3_ORYSI
		Peptide Information
		Calc. Mass		Obsrv. Mass	± da	± ppm	Start	End	Sequence			Ion	C. I. %	Modification				Rank	Result Type
							Seq.	Seq.				Score
		803.47		803.409	-0.0606	-75	736	742	CLVLLDK										Mascot
		817.405		817.408	0.0027	3	820	826	EAIENNK										Mascot
		836.415		836.451	0.0357	43	806	812	ELEFNGK										Mascot
		1090.53		1090.59	0.0636	58	774	783	IDFNNGSAPR										Mascot
		1538.78		1538.72	-0.0609	-40	314	327	SCVVHDPVHGFITK										Mascot
		1538.78		1538.72	-0.0609	-40	314	327	SCVVHDPVHGFITK										Mascot
		1600.83		1600.77	-0.0636	-40	495	507	DDLEDIGKLWQLR										Mascot
		1617.89		1617.89	0.0062	4	477	490	IDKMVNIEVLSNVK					Oxidation (M)[4]					Mascot
		1671.95		1671.86	-0.0967	-58	563	576	IEHHPKILESLSIR										Mascot
		1698.94		1698.87	-0.0729	-43	722	735	QDDLQIITKELNIR										Mascot
		1813.01		1812.88	-0.1239	-68	593	609	LAKVTLSGTPLNQDDLK										Mascot
		1942.02		1941.96	-0.0599	-31	787	803	IVWSHFTSLSGIDNLPR										Mascot
		1942.02		1941.96	-0.0599	-31	787	803	IVWSHFTSLSGIDNLPR										Mascot
		1947.83		1947.96	0.137	70	103	117	FDDMMDGLEWEEFRK										Mascot
Project 1\Sample project20121109\R12031-5-RS1-1																			36	of	562
		2234.19		2234.16	-0.0286	-13	408	427	YLGLKGTDITQLPSEINCL										Mascot
									R
		3614.81		3615.05	0.2383	66	743	773	SLDVSQNQITFEKEEFIW										Mascot
									LNLLMVDCSAITK
	10	Putative uncharacterized protein OS=Oryza sativa										tr|A2Y1M0|A2Y1M		13168.4	6.16	6	44	0
		subsp. indica GN=OsI_18902 PE=4 SV=1										0_ORYSI
		Peptide Information
		Calc. Mass		Obsrv. Mass	± da	± ppm	Start	End	Sequence			Ion	C. I. %	Modification				Rank	Result Type
							Seq.	Seq.				Score
		836.463		836.451	-0.012	-14	96	102	VAEAYKR										Mascot
		1116.59		1116.63	0.043	39	24	33	AGPTPRQAYR										Mascot
		1137.59		1137.55	-0.0369	-32	2	12	VEFAASSLGTR										Mascot
		1284.63		1284.6	-0.0207	-16	1	12	MVEFAASSLGTR					Oxidation (M)[1]					Mascot
		1806.91		1806.82	-0.0857	-47	13	29	DVHAVSTEVDRAGPTPR										Mascot
		2708.38		2708.47	0.0896	33	102	125	RLGVAPGSVPVCHFLPQ					Oxidation (M)[20]					Mascot
									DDMLWVR
		2708.38		2708.47	0.0896	33	102	125	RLGVAPGSVPVCHFLPQ					Oxidation (M)[20]					Mascot
									DDMLWVR
Project 1\Sample project20121109\R12031-5-RS1-1																			37	of	562
Gel Idx/Pos			180/H7						Instr./Gel Origin		BA2151/Sample Project 20121109					Process Status		Analysis Succeeded
Plate [#] Name			[1] Sample Project 20121109						Instrument Sample Name							Spectra		11
Rank		Protein Name						Species				Accession No.		Protein MW	Protein	Pep.	Protein	Protein	Total Ion		Total Ion
															PI	Count	Score	Score	Score		C. I. %
																		C. I. %
	1	60S acidic ribosomal protein P0 OS=Oryza sativa										tr|Q2QY46|Q2QY4		34445.1	5.38	10	370	100	309		100
		subsp. japonica GN=Os12g0133050 PE=3 SV=1										6_ORYSJ
		Protein Group
		60S acidic ribosomal protein P0 OS=Oryza sativa										tr|A2ZB54|A2ZB54		34401.1		5.38
		subsp. indica GN=OsI_34997 PE=3 SV=1										_ORYSI				1144
																4092
		60S acidic ribosomal protein P0 OS=Oryza sativa										tr|A2ZHU8|A2ZHU		34429.1		5.38
		subsp. indica GN=OsI_37384 PE=3 SV=1										8_ORYSI				1144
																4092
		60S acidic ribosomal protein P0 OS=Oryza sativa										tr|Q2RAW0|Q2RA		34401.1		5.38
		subsp. japonica GN=Os11g0135400 PE=3 SV=1										W0_ORYSJ				1144
																4092
		Peptide Information
		Calc. Mass		Obsrv. Mass	± da	± ppm	Start	End	Sequence			Ion	C. I. %	Modification				Rank	Result Type
							Seq.	Seq.				Score
		816.457		816.427	-0.0303	-37	96	102	GDLKEVR										Mascot
		959.516		959.529	0.0129	13	100	107	EVREEVAK										Mascot
		1245.7		1245.72	0.0236	19	47	58	GLRGDSIVLMGK										Mascot
		1245.7		1245.72	0.0236	19	47	58	GLRGDSIVLMGK			6	0						Mascot
		1261.69		1261.68	-0.014	-11	47	58	GLRGDSIVLMGK					Oxidation (M)[10]					Mascot
		1261.69		1261.68	-0.014	-11	47	58	GLRGDSIVLMGK			15	0	Oxidation (M)[10]					Mascot
		1282.63		1282.66	0.0239	19	18	27	LCQLLDEYTK					Carbamidomethyl (C)[2]					Mascot
		1282.63		1282.66	0.0239	19	18	27	LCQLLDEYTK			52	99.637	Carbamidomethyl (C)[2]					Mascot
		1410.73		1410.77	0.0407	29	17	27	KLCQLLDEYTK					Carbamidomethyl (C)[3]					Mascot
		1411.84		1411.83	-0.0129	-9	153	165	GTVEIITPVELIK										Mascot
		1411.84		1411.83	-0.0129	-9	153	165	GTVEIITPVELIK			68	99.991						Mascot
		1939.06		1939.05	-0.0106	-5	28	45	VLIAVADNVGSNQLQEIR										Mascot
		1939.06		1939.05	-0.0106	-5	28	45	VLIAVADNVGSNQLQEIR			88	100						Mascot
		2005.99		2005.95	-0.0337	-17	250	267	NVLAVAVETEYSYPHADK										Mascot
		2067.16		2067.15	-0.0098	-5	28	46	VLIAVADNVGSNQLQEIR										Mascot
									K
		2067.16		2067.15	-0.0098	-5	28	46	VLIAVADNVGSNQLQEIR			85	100						Mascot
									K
		3071.62		3071.69	0.0708	23	68	95	VHADNTGNKDFLELMPLL					Oxidation (M)[15]					Mascot
									VGNVGLIFTK
	2	60S acidic ribosomal protein P0 OS=Oryza sativa										sp|P41095|RLA0_		34356.1	5.38	10	368	100	309		100
		subsp. japonica GN=Os08g0130500 PE=1 SV=3										ORYSJ
Project 1\Sample project20121109\R12031-5-RS1-1																			38	of	562
		Peptide Information
		Calc. Mass		Obsrv. Mass	± da	± ppm	Start	End	Sequence			Ion	C. I. %	Modification				Rank	Result Type
							Seq.	Seq.				Score
		816.457		816.427	-0.0303	-37	96	102	GDLKEVR										Mascot
		959.516		959.529	0.0129	13	100	107	EVREEVAK										Mascot
		1245.7		1245.72	0.0236	19	47	58	GLRGDSIVLMGK										Mascot
		1245.7		1245.72	0.0236	19	47	58	GLRGDSIVLMGK			6	0						Mascot
		1261.69		1261.68	-0.014	-11	47	58	GLRGDSIVLMGK					Oxidation (M)[10]					Mascot
		1261.69		1261.68	-0.014	-11	47	58	GLRGDSIVLMGK			15	0	Oxidation (M)[10]					Mascot
		1282.63		1282.66	0.0239	19	18	27	LCQLLDEYTK					Carbamidomethyl (C)[2]					Mascot
		1282.63		1282.66	0.0239	19	18	27	LCQLLDEYTK			52	99.637	Carbamidomethyl (C)[2]					Mascot
		1410.73		1410.77	0.0407	29	17	27	KLCQLLDEYTK					Carbamidomethyl (C)[3]					Mascot
		1411.84		1411.83	-0.0129	-9	153	165	GTVEIITPVELIK										Mascot
		1411.84		1411.83	-0.0129	-9	153	165	GTVEIITPVELIK			68	99.991						Mascot
		1742.91		1742.9	-0.0038	-2	278	297	FAVAAPVAADSGAAAPS										Mascot
									AAK
		1939.06		1939.05	-0.0106	-5	28	45	VLIAVADNVGSNQLQEIR										Mascot
		1939.06		1939.05	-0.0106	-5	28	45	VLIAVADNVGSNQLQEIR			88	100						Mascot
		2005.99		2005.95	-0.0337	-17	250	267	NVLAVAVETEYSYPHADK										Mascot
		2067.16		2067.15	-0.0098	-5	28	46	VLIAVADNVGSNQLQEIR										Mascot
									K
		2067.16		2067.15	-0.0098	-5	28	46	VLIAVADNVGSNQLQEIR			85	100						Mascot
									K
	3	Os12g0133050 protein OS=Oryza sativa subsp.										tr|C7JA05|C7JA05		12366.8	9.52	8	308	100	241		100
		japonica GN=Os12g0133050 PE=4 SV=1										_ORYSJ
		Peptide Information
		Calc. Mass		Obsrv. Mass	± da	± ppm	Start	End	Sequence			Ion	C. I. %	Modification				Rank	Result Type
							Seq.	Seq.				Score
		816.457		816.427	-0.0303	-37	96	102	GDLKEVR										Mascot
		959.516		959.529	0.0129	13	100	107	EVREEVAK										Mascot
		1245.7		1245.72	0.0236	19	47	58	GLRGDSIVLMGK										Mascot
		1245.7		1245.72	0.0236	19	47	58	GLRGDSIVLMGK			6	0						Mascot
		1261.69		1261.68	-0.014	-11	47	58	GLRGDSIVLMGK					Oxidation (M)[10]					Mascot
		1261.69		1261.68	-0.014	-11	47	58	GLRGDSIVLMGK			15	0	Oxidation (M)[10]					Mascot
		1282.63		1282.66	0.0239	19	18	27	LCQLLDEYTK					Carbamidomethyl (C)[2]					Mascot
		1282.63		1282.66	0.0239	19	18	27	LCQLLDEYTK			52	99.637	Carbamidomethyl (C)[2]					Mascot
		1410.73		1410.77	0.0407	29	17	27	KLCQLLDEYTK					Carbamidomethyl (C)[3]					Mascot
		1939.06		1939.05	-0.0106	-5	28	45	VLIAVADNVGSNQLQEIR										Mascot
Project 1\Sample project20121109\R12031-5-RS1-1																			39	of	562
		1939.06		1939.05	-0.0106	-5	28	45	VLIAVADNVGSNQLQEIR			88	100						Mascot
		2067.16		2067.15	-0.0098	-5	28	46	VLIAVADNVGSNQLQEIR										Mascot
									K
		2067.16		2067.15	-0.0098	-5	28	46	VLIAVADNVGSNQLQEIR			85	100						Mascot
									K
		3071.62		3071.69	0.0708	23	68	95	VHADNTGNKDFLELMPLL					Oxidation (M)[15]					Mascot
									VGNVGLIFTK
	4	Os11g0135300 protein OS=Oryza sativa subsp.										tr|C7J8Y5|C7J8Y5		13384.9	9.05	5	267	100	241		100
		japonica GN=Os11g0135300 PE=4 SV=1										_ORYSJ
		Peptide Information
		Calc. Mass		Obsrv. Mass	± da	± ppm	Start	End	Sequence			Ion	C. I. %	Modification				Rank	Result Type
							Seq.	Seq.				Score
		1245.7		1245.72	0.0236	19	47	58	GLRGDSIVLMGK										Mascot
		1245.7		1245.72	0.0236	19	47	58	GLRGDSIVLMGK			6	0						Mascot
		1261.69		1261.68	-0.014	-11	47	58	GLRGDSIVLMGK					Oxidation (M)[10]					Mascot
		1261.69		1261.68	-0.014	-11	47	58	GLRGDSIVLMGK			15	0	Oxidation (M)[10]					Mascot
		1282.63		1282.66	0.0239	19	18	27	LCQLLDEYTK					Carbamidomethyl (C)[2]					Mascot
		1282.63		1282.66	0.0239	19	18	27	LCQLLDEYTK			52	99.637	Carbamidomethyl (C)[2]					Mascot
		1410.73		1410.77	0.0407	29	17	27	KLCQLLDEYTK					Carbamidomethyl (C)[3]					Mascot
		1939.06		1939.05	-0.0106	-5	28	45	VLIAVADNVGSNQLQEIR										Mascot
		1939.06		1939.05	-0.0106	-5	28	45	VLIAVADNVGSNQLQEIR			88	100						Mascot
		2067.16		2067.15	-0.0098	-5	28	46	VLIAVADNVGSNQLQEIR										Mascot
									K
		2067.16		2067.15	-0.0098	-5	28	46	VLIAVADNVGSNQLQEIR			85	100						Mascot
									K
	5	60S acidic ribosomal protein p0 OS=Oryza sativa										tr|A6N1T9|A6N1T9		25220.1	4.7	5	92	99.989	68		99.991
		subsp. indica PE=2 SV=1										_ORYSI
		Peptide Information
		Calc. Mass		Obsrv. Mass	± da	± ppm	Start	End	Sequence			Ion	C. I. %	Modification				Rank	Result Type
							Seq.	Seq.				Score
		816.457		816.427	-0.0303	-37	15	21	GDLKEVR										Mascot
		959.516		959.529	0.0129	13	19	26	EVREEVAK										Mascot
		1411.84		1411.83	-0.0129	-9	72	84	GTVEIITPVELIK										Mascot
		1411.84		1411.83	-0.0129	-9	72	84	GTVEIITPVELIK			68	99.991						Mascot
		1742.91		1742.9	-0.0038	-2	197	216	FAVAAPVAADSGAAAPS										Mascot
									AAK
		2005.99		2005.95	-0.0337	-17	169	186	NVLAVAVETEYSYPHADK										Mascot
	6	Putative uncharacterized protein OS=Oryza sativa										tr|B8BAG5|B8BAG		22749.7	4.62	3	81	99.869	68		99.991
		subsp. indica GN=OsI_27702 PE=4 SV=1										5_ORYSI
		Peptide Information
Project 1\Sample project20121109\R12031-5-RS1-1																			40	of	562
		Calc. Mass		Obsrv. Mass	± da	± ppm	Start	End	Sequence			Ion	C. I. %	Modification				Rank	Result Type
							Seq.	Seq.				Score
		1411.84		1411.83	-0.0129	-9	50	62	GTVEIITPVELIK										Mascot
		1411.84		1411.83	-0.0129	-9	50	62	GTVEIITPVELIK			68	99.991						Mascot
		1742.91		1742.9	-0.0038	-2	175	194	FAVAAPVAADSGAAAPS										Mascot
									AAK
		2005.99		2005.95	-0.0337	-17	147	164	NVLAVAVETEYSYPHADK										Mascot
	7	Uncharacterized protein OS=Oryza sativa subsp.										tr|A3BPC1|A3BPC		25059.7	4.55	3	80	99.843	68		99.991
		japonica GN=OsJ_25932 PE=4 SV=1										1_ORYSJ
		Peptide Information
		Calc. Mass		Obsrv. Mass	± da	± ppm	Start	End	Sequence			Ion	C. I. %	Modification				Rank	Result Type
							Seq.	Seq.				Score
		1411.84		1411.83	-0.0129	-9	69	81	GTVEIITPVELIK										Mascot
		1411.84		1411.83	-0.0129	-9	69	81	GTVEIITPVELIK			68	99.991						Mascot
		1742.91		1742.9	-0.0038	-2	194	213	FAVAAPVAADSGAAAPS										Mascot
									AAK
		2005.99		2005.95	-0.0337	-17	166	183	NVLAVAVETEYSYPHADK										Mascot
	8	Putative Mutator protein OS=Oryza sativa subsp.										tr|Q9FRN9|Q9FRN		166733	5.51	19	57	63.178
		japonica GN=OSJNBa0056G17.28 PE=4 SV=1										9_ORYSJ
		Peptide Information
		Calc. Mass		Obsrv. Mass	± da	± ppm	Start	End	Sequence			Ion	C. I. %	Modification				Rank	Result Type
							Seq.	Seq.				Score
		856.536		856.51	-0.0259	-30	1224	1230	VARELLR										Mascot
		856.536		856.51	-0.0259	-30	1224	1230	VARELLR										Mascot
		870.527		870.545	0.0177	20	1254	1260	NALQRLR										Mascot
		870.527		870.545	0.0177	20	1254	1260	NALQRLR										Mascot
		970.579		970.627	0.0479	49	1435	1443	RLAGLDLGR										Mascot
		1100.58		1100.63	0.0487	44	1366	1374	YTPDVPRPR										Mascot
		1107.62		1107.53	-0.09	-81	73	81	SLEVFAWKK										Mascot
		1116.49		1116.43	-0.0597	-53	686	695	AACFDFPSMK										Mascot
		1245.67		1245.72	0.0488	39	207	217	NVSMGLRELAR										Mascot
		1245.67		1245.72	0.0488	39	207	217	NVSMGLRELAR										Mascot
		1261.67		1261.68	0.0112	9	207	217	NVSMGLRELAR					Oxidation (M)[4]					Mascot
		1261.67		1261.68	0.0112	9	207	217	NVSMGLRELAR			6	0	Oxidation (M)[4]					Mascot
		1291.63		1291.69	0.0587	45	670	679	VKDMLEEQQR					Oxidation (M)[4]					Mascot
		1296.68		1296.63	-0.047	-36	588	597	KWLEDHMPLK										Mascot
		1326.64		1326.69	0.0509	38	316	326	GLEFRSMDDLK					Oxidation (M)[7]					Mascot
Project 1\Sample project20121109\R12031-5-RS1-1																			41	of	562
		1328.67		1328.7	0.029	22	1039	1048	RNLAYYHYTK										Mascot
		1407.69		1407.75	0.068	48	158	169	EEVHAEDNVPLR										Mascot
		1411.74		1411.83	0.0876	62	589	599	WLEDHMPLKVK					Oxidation (M)[6]					Mascot
		1411.74		1411.83	0.0876	62	589	599	WLEDHMPLKVK					Oxidation (M)[6]					Mascot
		1482.74		1482.78	0.0453	31	1444	1456	CGQVPPQRQAGWR										Mascot
		1743.79		1743.86	0.0713	41	191	206	EVGDDVELPEEEANAK										Mascot
		1867.96		1867.93	-0.0287	-15	562	576	ICQINEKAFFLDEIK					Carbamidomethyl (C)[2]					Mascot
		1938.9		1939.05	0.1454	75	748	764	GLDVEVAPRMCYEASNK					Carbamidomethyl (C)[11]					Mascot
		1938.9		1939.05	0.1454	75	748	764	GLDVEVAPRMCYEASNK					Carbamidomethyl (C)[11]					Mascot
		2005.87		2005.95	0.0786	39	757	773	MCYEASNKAVQDSYSPR					Carbamidomethyl (C)[2]					Mascot
		3071.57		3071.69	0.1211	39	1375	1403	TRAPVHLALSSQPSHPE					Oxidation (M)[24]					Mascot
									GLLGWAMAETAK
	9	Os02g0122800 protein OS=Oryza sativa subsp.										tr|A0A0P0VE15|A0		28936.2	10	6	53	15.647	31		56.046
		japonica GN=Os02g0122800 PE=4 SV=1										A0P0VE15_ORYS
												J
		Peptide Information
		Calc. Mass		Obsrv. Mass	± da	± ppm	Start	End	Sequence			Ion	C. I. %	Modification				Rank	Result Type
							Seq.	Seq.				Score
		894.411		894.414	0.0034	4	85	91	HFDQYGK										Mascot
		894.411		894.414	0.0034	4	85	91	HFDQYGK			31	56.046						Mascot
		1005.55		1005.58	0.0358	36	25	32	LDRIEFGR										Mascot
		1304.6		1304.66	0.0594	46	218	228	GSPPNNYDRER										Mascot
		1407.67		1407.75	0.0891	63	81	91	DLERHFDQYGK										Mascot
		1549.84		1549.78	-0.0547	-35	66	78	TLFVINFDPINTR										Mascot
		2005.81		2005.95	0.14	70	1	16	MFNMAGFAFVYMEDER					Oxidation (M)[1,4,12]					Mascot
	10	Uncharacterized protein OS=Oryza sativa subsp.										tr|B9EX01|B9EX01		39533.9	9.36	10	50	0
		japonica GN=OsJ_04941 PE=4 SV=1										_ORYSJ
		Peptide Information
		Calc. Mass		Obsrv. Mass	± da	± ppm	Start	End	Sequence			Ion	C. I. %	Modification				Rank	Result Type
							Seq.	Seq.				Score
		1005.56		1005.58	0.0246	24	2	10	AAPQQVHVR										Mascot
		1188.58		1188.59	0.0071	6	330	341	GLDANAACGQLR										Mascot
		1242.7		1242.69	-0.0102	-8	85	96	EALVGAGWKVGR										Mascot
		1245.6		1245.72	0.1215	98	330	341	GLDANAACGQLR					Carbamidomethyl (C)[8]					Mascot
		1245.6		1245.72	0.1215	98	330	341	GLDANAACGQLR					Carbamidomethyl (C)[8]					Mascot
		1304.59		1304.66	0.0697	53	152	164	CSFCATGKGGFAR										Mascot
		1326.69		1326.69	-0.0079	-6	203	213	SVLEAHRCLNK					Carbamidomethyl (C)[8]					Mascot
Project 1\Sample project20121109\R12031-5-RS1-1																			42	of	562
		1332.74		1332.73	-0.0088	-7	82	93	VFREALVGAGWK										Mascot
		1411.77		1411.83	0.0585	41	70	81	AKQIQEFSHVPK										Mascot
		1411.77		1411.83	0.0585	41	70	81	AKQIQEFSHVPK										Mascot
		1433.72		1433.77	0.0461	32	138	151	LTACVSSQVGCPLR										Mascot
		1887.95		1887.92	-0.0348	-18	134	151	GPSRLTACVSSQVGCPL					Carbamidomethyl (C)[8]					Mascot
									R
		2704.36		2704.3	-0.0645	-24	186	209	VTNVVFMGMGEPMLNLK					Oxidation (M)[7,9]					Mascot
									SVLEAHR
Project 1\Sample project20121109\R12031-5-RS1-1																			43	of	562
Gel Idx/Pos			181/H8						Instr./Gel Origin		BA2151/Sample Project 20121109					Process Status		Analysis Succeeded
Plate [#] Name			[1] Sample Project 20121109						Instrument Sample Name							Spectra		11
Rank		Protein Name						Species				Accession No.		Protein MW	Protein	Pep.	Protein	Protein	Total Ion		Total Ion
															PI	Count	Score	Score	Score		C. I. %
																		C. I. %
	1	Salt stress root protein RS1 OS=Oryza sativa subsp.										sp|A2WMG6|SRS		21787.5	4.92	10	262	100	206		100
		indica GN=OsI_001009 PE=1 SV=1										1_ORYSI
		Protein Group
		Salt stress root protein RS1 OS=Oryza sativa subsp.										sp|Q0JPA6|SRS1_		21787.5		4.92
		japonica GN=Os01g0233000 PE=2 SV=1										ORYSJ				762
																9395
		Peptide Information
		Calc. Mass		Obsrv. Mass	± da	± ppm	Start	End	Sequence			Ion	C. I. %	Modification				Rank	Result Type
							Seq.	Seq.				Score
		822.436		822.366	-0.0694	-84	16	22	LFDKDGK										Mascot
		822.436		822.366	-0.0694	-84	16	22	LFDKDGK			23	0						Mascot
		844.477		844.46	-0.0173	-20	46	52	KTELEPK										Mascot
		849.472		849.389	-0.0831	-98	87	93	FLEELAK										Mascot
		1051.54		1051.59	0.0431	41	32	40	SFNKEEIGK										Mascot
		1411.77		1411.67	-0.095	-67	53	65	VVEVVESSPPEIK										Mascot
		1411.77		1411.67	-0.095	-67	53	65	VVEVVESSPPEIK			39	95.61						Mascot
		1514.82		1514.76	-0.0653	-43	94	108	IDFPGAKPVSDAVAK										Mascot
		1514.82		1514.76	-0.0653	-43	94	108	IDFPGAKPVSDAVAK			46	99.148						Mascot
		1516.84		1516.97	0.1307	86	80	93	NGPAVTKFLEELAK										Mascot
		1644.92		1644.85	-0.0684	-42	109	124	SGTTPLSPAIAFILEK										Mascot
		1941.9		1941.87	-0.0293	-15	132	149	EEPKPEPEAEAAAETTSR										Mascot
		1941.9		1941.87	-0.0293	-15	132	149	EEPKPEPEAEAAAETTSR			98	100						Mascot
		2680.35		2680.43	0.0833	31	125	149	VAPFVPKEEPKPEPEAEA										Mascot
									AAETTSR
	2	RS1 (Fragment) OS=Oryza sativa subsp. japonica										tr|S5CGQ2|S5CG		7288.9	6.26	4	81	99.866	62		99.978
		GN=RS1 PE=4 SV=1										Q2_ORYSJ
		Protein Group
		RS1 (Fragment) OS=Oryza sativa subsp. indica										tr|S5CLF6|S5CLF6		7288.9		6.26
		GN=RS1 PE=4 SV=1										_ORYSI				2288
																8184
		Peptide Information
		Calc. Mass		Obsrv. Mass	± da	± ppm	Start	End	Sequence			Ion	C. I. %	Modification				Rank	Result Type
							Seq.	Seq.				Score
		822.436		822.366	-0.0694	-84	16	22	LFDKDGK										Mascot
Project 1\Sample project20121109\R12031-5-RS1-1																			44	of	562
		822.436		822.366	-0.0694	-84	16	22	LFDKDGK			23	0						Mascot
		844.477		844.46	-0.0173	-20	46	52	KTELEPK										Mascot
		1051.54		1051.59	0.0431	41	32	40	SFNKEEIGK										Mascot
		1411.77		1411.67	-0.095	-67	53	65	VVEVVESSPPEIK										Mascot
		1411.77		1411.67	-0.095	-67	53	65	VVEVVESSPPEIK			39	95.61						Mascot
	3	Putative Bowman Birk trypsin inhibitor OS=Oryza sativa										tr|Q5ZCA9|Q5ZCA		27181.6	5.36	12	49	0
		subsp. japonica GN=P0037C04.16 PE=3 SV=1										9_ORYSJ
		Protein Group
		Putative uncharacterized protein OS=Oryza sativa										tr|A2WK48|A2WK4		27181.6		5.36
		subsp. indica GN=OsI_00197 PE=3 SV=1										8_ORYSI				1335
																144
		Peptide Information
		Calc. Mass		Obsrv. Mass	± da	± ppm	Start	End	Sequence			Ion	C. I. %	Modification				Rank	Result Type
							Seq.	Seq.				Score
		818.365		818.354	-0.0104	-13	194	200	MNPPTCR										Mascot
		900.442		900.396	-0.0457	-51	218	225	VESSEPPR										Mascot
		911.36		911.305	-0.0544	-60	201	207	CMDEVNK					Carbamidomethyl (C)[1], Oxidation (M)[2]					Mascot
		1062.44		1062.47	0.0242	23	135	143	CDDELEPGK					Carbamidomethyl (C)[1]					Mascot
		1068.44		1068.47	0.0341	32	208	217	CAAACKDCQR										Mascot
		1276.56		1276.58	0.0164	13	75	85	ECVEAPGDFPR					Carbamidomethyl (C)[2]					Mascot
		1318.62		1318.58	-0.0434	-33	117	127	CCDSIVQLPQR					Carbamidomethyl (C)[1]					Mascot
		1334.63		1334.53	-0.1089	-82	232	243	FTGQPGPMCKPR					Oxidation (M)[8]					Mascot
		1334.63		1334.67	0.0354	27	232	243	FTGQPGPMCKPR					Oxidation (M)[8]					Mascot
		1512.62		1512.74	0.1153	76	62	74	CNDEVKQCSAACK					Carbamidomethyl (C)[1,8]					Mascot
		1646.79		1646.91	0.1257	76	230	243	DRFTGQPGPMCKPR					Carbamidomethyl (C)[11]					Mascot
		1751.73		1751.89	0.1604	92	194	207	MNPPTCRCMDEVNK					Carbamidomethyl (C)[6,8]					Mascot
		1942.97		1943.14	0.1633	84	113	127	RPWKCCDSIVQLPQR					Carbamidomethyl (C)[5,6]					Mascot
	4	Bowman-Birk type proteinase inhibitor A OS=Oryza										tr|A5HEI2|A5HEI2		27715.8	5.36	12	46	0
		sativa subsp. japonica GN=pinA PE=2 SV=1										_ORYSJ
		Protein Group
		Putative Bowman Birk trypsin inhibitor OS=Oryza sativa										tr|Q9M3W3|Q9M3		27765.8		5.36
		GN=rbbi3-1 PE=3 SV=1										W3_ORYSA				1335
																144
		Peptide Information
		Calc. Mass		Obsrv. Mass	± da	± ppm	Start	End	Sequence			Ion	C. I. %	Modification				Rank	Result Type
							Seq.	Seq.				Score
		818.365		818.354	-0.0104	-13	199	205	MNPPTCR										Mascot
		900.442		900.396	-0.0457	-51	223	230	VESSEPPR										Mascot
Project 1\Sample project20121109\R12031-5-RS1-1																			45	of	562
		911.36		911.305	-0.0544	-60	206	212	CMDEVNK					Carbamidomethyl (C)[1], Oxidation (M)[2]					Mascot
		1062.44		1062.47	0.0242	23	140	148	CDDELEPGK					Carbamidomethyl (C)[1]					Mascot
		1068.44		1068.47	0.0341	32	213	222	CAAACKDCQR										Mascot
		1276.56		1276.58	0.0164	13	80	90	ECVEAPGDFPR					Carbamidomethyl (C)[2]					Mascot
		1318.62		1318.58	-0.0434	-33	122	132	CCDSIVQLPQR					Carbamidomethyl (C)[1]					Mascot
		1334.63		1334.53	-0.1089	-82	237	248	FTGQPGPMCKPR					Oxidation (M)[8]					Mascot
		1334.63		1334.67	0.0354	27	237	248	FTGQPGPMCKPR					Oxidation (M)[8]					Mascot
		1512.62		1512.74	0.1153	76	67	79	CNDEVKQCSAACK					Carbamidomethyl (C)[1,8]					Mascot
		1646.79		1646.91	0.1257	76	235	248	DRFTGQPGPMCKPR					Carbamidomethyl (C)[11]					Mascot
		1751.73		1751.89	0.1604	92	199	212	MNPPTCRCMDEVNK					Carbamidomethyl (C)[6,8]					Mascot
		1942.97		1943.14	0.1633	84	118	132	RPWKCCDSIVQLPQR					Carbamidomethyl (C)[5,6]					Mascot
	5	Bowman-Birk type bran trypsin inhibitor (Fragment)										tr|A6MZH2|A6MZH		24202.9	5.61	12	43	0
		OS=Oryza sativa subsp. indica PE=2 SV=1										2_ORYSI
		Peptide Information
		Calc. Mass		Obsrv. Mass	± da	± ppm	Start	End	Sequence			Ion	C. I. %	Modification				Rank	Result Type
							Seq.	Seq.				Score
		818.365		818.354	-0.0104	-13	165	171	MNPPTCR										Mascot
		900.442		900.396	-0.0457	-51	189	196	VESSEPPR										Mascot
		911.36		911.305	-0.0544	-60	172	178	CMDEVNK					Carbamidomethyl (C)[1], Oxidation (M)[2]					Mascot
		1062.44		1062.47	0.0242	23	106	114	CDDELEPGK					Carbamidomethyl (C)[1]					Mascot
		1068.44		1068.47	0.0341	32	179	188	CAAACKDCQR										Mascot
		1276.56		1276.58	0.0164	13	46	56	ECVEAPGDFPR					Carbamidomethyl (C)[2]					Mascot
		1318.62		1318.58	-0.0434	-33	88	98	CCDSIVQLPQR					Carbamidomethyl (C)[1]					Mascot
		1334.63		1334.53	-0.1089	-82	203	214	FTGQPGPMCKPR					Oxidation (M)[8]					Mascot
		1334.63		1334.67	0.0354	27	203	214	FTGQPGPMCKPR					Oxidation (M)[8]					Mascot
		1512.62		1512.74	0.1153	76	33	45	CNDEVKQCSAACK					Carbamidomethyl (C)[1,8]					Mascot
		1646.79		1646.91	0.1257	76	201	214	DRFTGQPGPMCKPR					Carbamidomethyl (C)[11]					Mascot
		1751.73		1751.89	0.1604	92	165	178	MNPPTCRCMDEVNK					Carbamidomethyl (C)[6,8]					Mascot
		1942.97		1943.14	0.1633	84	84	98	RPWKCCDSIVQLPQR					Carbamidomethyl (C)[5,6]					Mascot
	6	Os09g0506700 protein OS=Oryza sativa subsp.										tr|A0A0P0XP61|A0		62114.6	9.16	14	42	0
		japonica GN=Os09g0506700 PE=4 SV=1										A0P0XP61_ORYS
												J
		Peptide Information
		Calc. Mass		Obsrv. Mass	± da	± ppm	Start	End	Sequence			Ion	C. I. %	Modification				Rank	Result Type
							Seq.	Seq.				Score
		826.413		826.391	-0.0214	-26	397	404	ITGFCSAK										Mascot
Project 1\Sample project20121109\R12031-5-RS1-1																			46	of	562
		842.492		842.412	-0.0794	-94	279	285	IPCLLQR										Mascot
		849.465		849.389	-0.0766	-90	441	447	KCFPIGK					Carbamidomethyl (C)[2]					Mascot
		950.426		950.385	-0.0413	-43	382	388	QMPEHHR					Oxidation (M)[2]					Mascot
		979.488		979.403	-0.0851	-87	422	429	CLTLDTTR					Carbamidomethyl (C)[1]					Mascot
		988.511		988.486	-0.0256	-26	530	536	WQGQWRK										Mascot
		1162.6		1162.59	-0.007	-6	9	17	LMSVQQERR					Oxidation (M)[2]					Mascot
		1276.6		1276.58	-0.016	-13	430	441	GVSSCSTGEHKK					Carbamidomethyl (C)[5]					Mascot
		1419.69		1419.76	0.0732	52	62	75	GSVCLQLANSEGGK					Carbamidomethyl (C)[4]					Mascot
		1559.8		1559.67	-0.1268	-81	368	381	MGHVSIFGDSLQLR										Mascot
		1575.79		1575.75	-0.0408	-26	368	381	MGHVSIFGDSLQLR					Oxidation (M)[1]					Mascot
		1599.85		1599.8	-0.0514	-32	538	551	QRCGGSPILPYRPR										Mascot
		1644.81		1644.85	0.0399	24	266	278	LELNYCYGIICVK					Carbamidomethyl (C)[6,11]					Mascot
		1817.85		1817.82	-0.0279	-15	472	488	NACLSMKPHSTPGCVTR					Oxidation (M)[6]					Mascot
		2756.42		2756.58	0.1624	59	241	265	LHLAFVHITGNELGCVLS										Mascot
									NSYALER
	7	Putative uncharacterized protein OS=Oryza sativa										tr|B8APV6|B8APV		9241.7	5.41	6	41	0
		subsp. indica GN=OsI_11587 PE=4 SV=1										6_ORYSI
		Peptide Information
		Calc. Mass		Obsrv. Mass	± da	± ppm	Start	End	Sequence			Ion	C. I. %	Modification				Rank	Result Type
							Seq.	Seq.				Score
		870.377		870.443	0.0654	75	53	58	DECYKR					Carbamidomethyl (C)[3]					Mascot
		870.377		870.443	0.0654	75	53	58	DECYKR					Carbamidomethyl (C)[3]					Mascot
		1068.51		1068.47	-0.0418	-39	1	9	MNAELFTSR										Mascot
		1253.72		1253.6	-0.1227	-98	10	21	ATGELLPQGVLR										Mascot
		1376.73		1376.61	-0.1207	-88	30	41	VHDLDTLGHLTR										Mascot
		1827.85		1827.88	0.0312	17	42	57	AAIALDMEDLKDECYK										Mascot
		2705.39		2705.41	0.0196	7	59	81	MLQDHQMSPQEVKLFLQ										Mascot
									NVLGHL
	8	Putative SNF2 domain/helicase domain-containing										tr|Q6Z0U0|Q6Z0U		86203.8	5.8	10	41	0	25		0
		protein OS=Oryza sativa subsp. japonica										0_ORYSJ
		GN=OSJNBb0070J06.30 PE=4 SV=1
		Peptide Information
		Calc. Mass		Obsrv. Mass	± da	± ppm	Start	End	Sequence			Ion	C. I. %	Modification				Rank	Result Type
							Seq.	Seq.				Score
		856.5		856.428	-0.0723	-84	110	116	QQKSIPR										Mascot
		856.5		856.428	-0.0723	-84	110	116	QQKSIPR			25	0						Mascot
		900.377		900.396	0.0196	22	734	740	CTTEDFK					Carbamidomethyl (C)[1]					Mascot
		1405.67		1405.71	0.031	22	67	81	DGGGCALGTTEVLGR										Mascot
Project 1\Sample project20121109\R12031-5-RS1-1				1405.71															47	Mascot	of	562
		1411.58		1411.67	0.095	67	39	48	WCCLCPVWCK					Carbamidomethyl (C)[2,3,5]					Mascot
		1411.58		1411.67	0.095	67	39	48	WCCLCPVWCK					Carbamidomethyl (C)[2,3,5]					Mascot
		1421.67		1421.56	-0.1059	-74	82	93	ICNSSVEKAEER					Carbamidomethyl (C)[2]					Mascot
		1421.67		1421.74	0.0705	50	82	93	ICNSSVEKAEER					Carbamidomethyl (C)[2]					Mascot
		1422.72		1422.67	-0.0459	-32	185	195	ADSLFHYQWKK										Mascot
		1756.96		1756.91	-0.047	-27	562	578	VDSLVNSINLGDGVKAR										Mascot
		1943.05		1943.14	0.0913	47	594	609	LVAFSQYTLPMKFLER										Mascot
		2042.93		2043.02	0.0929	45	734	750	CTTEDFKLNQVCIDGSR					Carbamidomethyl (C)[1,12]					Mascot
		2637.31		2637.41	0.0992	38	1	28	MSGSGNSLDTVALIVGG					Oxidation (M)[1]					Mascot
									GSDSSGIVGRK
	9	Ferredoxin--NADP reductase OS=Oryza sativa subsp.										tr|Q6ZFJ4|Q6ZFJ4		38723.4	7.98	12	41	0
		japonica GN=OJ1435_F07.32-1 PE=3 SV=1										_ORYSJ
		Peptide Information
		Calc. Mass		Obsrv. Mass	± da	± ppm	Start	End	Sequence			Ion	C. I. %	Modification				Rank	Result Type
							Seq.	Seq.				Score
		984.446		984.403	-0.0427	-43	266	272	EEFERMK					Oxidation (M)[6]					Mascot
		1094.51		1094.43	-0.082	-75	271	280	MKETNAAGEK					Oxidation (M)[1]					Mascot
		1252.62		1252.56	-0.0646	-52	328	337	DGIDWLDYKK										Mascot
		1252.62		1252.56	-0.0646	-52	328	337	DGIDWLDYKK										Mascot
		1252.62		1252.71	0.0928	74	328	337	DGIDWLDYKK										Mascot
		1276.66		1276.58	-0.0775	-61	2	14	AAVNTVSSLPCSK										Mascot
		1376.55		1376.61	0.061	44	236	245	MFFEEHDDYK					Oxidation (M)[1]					Mascot
		1422.72		1422.67	-0.0453	-32	88	99	EPYTGRCLLNTR										Mascot
		1432.75		1432.76	0.0042	3	199	211	ITGPVGKEMLMPK					Oxidation (M)[9,11]					Mascot
		1434.68		1434.62	-0.0597	-42	300	311	KDNTYVYMCGLK										Mascot
		1644.81		1644.85	0.0409	25	146	161	LYSIASSAIGDFADSK										Mascot
		1751.86		1751.89	0.0382	22	312	327	GMEKGIDDIMIDLAAK					Oxidation (M)[2,10]					Mascot
		1895.9		1896.04	0.1434	76	182	198	GVCSNFLCDLKPGSDVK					Carbamidomethyl (C)[3,8]					Mascot
		2706.37		2706.52	0.1567	58	206	230	EMLMPKDPNATIIMLGTG					Oxidation (M)[2,4]					Mascot
									TGIAPFR
	10	Uncharacterized protein OS=Oryza sativa subsp.										tr|Q656U4|Q656U		9439.6	10.6	6	40	0
		japonica GN=OSJNBb0049O23.20 PE=4 SV=1										4_ORYSJ
		Peptide Information
		Calc. Mass		Obsrv. Mass	± da	± ppm	Start	End	Sequence			Ion	C. I. %	Modification				Rank	Result Type
							Seq.	Seq.				Score
		818.416		818.354	-0.0612	-75	38	44	AWAEVSR										Mascot
		1162.64		1162.59	-0.0474	-41	81	91	RPGQPIVPMPA										Mascot
Project 1\Sample project20121109\R12031-5-RS1-1																			48	of	562
		1432.71		1432.76	0.0467	33	38	50	AWAEVSRAGMAQR										Mascot
		1436.71		1436.62	-0.0846	-59	1	14	MAVDVASVTVSADR					Oxidation (M)[1]					Mascot
		1646.92		1646.91	-0.0011	-1	76	91	AGLARRPGQPIVPMPA					Oxidation (M)[14]					Mascot
		2022.98		2023.04	0.0519	26	2	22	AVDVASVTVSADRGGDG										Mascot
									GFSR
Project 1\Sample project20121109\R12031-5-RS1-1																			49	of	562
Gel Idx/Pos			182/H9						Instr./Gel Origin		BA2151/Sample Project 20121109					Process Status		Analysis Succeeded
Plate [#] Name			[1] Sample Project 20121109						Instrument Sample Name							Spectra		11
Rank		Protein Name						Species				Accession No.		Protein MW	Protein	Pep.	Protein	Protein	Total Ion		Total Ion
															PI	Count	Score	Score	Score		C. I. %
																		C. I. %
	1	Chloroplast 23 kDa polypeptide of photosystem II										tr|B0FFP0|B0FFP0		20017.1	5.56	9	261	100	183		100
		(Fragment) OS=Oryza sativa subsp. japonica PE=2										_ORYSJ
		SV=1
		Peptide Information
		Calc. Mass		Obsrv. Mass	± da	± ppm	Start	End	Sequence			Ion	C. I. %	Modification				Rank	Result Type
							Seq.	Seq.				Score
		916.464		916.474	0.0104	11	33	39	WNPSKER										Mascot
		945.515		945.538	0.0225	24	40	47	EFPGQVLR										Mascot
		945.515		945.538	0.0225	24	40	47	EFPGQVLR			47	98.433						Mascot
		1229.65		1229.66	0.0052	4	124	133	QYYSVTVLTR										Mascot
		1229.65		1229.66	0.0052	4	124	133	QYYSVTVLTR			39	89.035						Mascot
		1230.66		1230.67	0.0109	9	38	47	EREFPGQVLR										Mascot
		1563.73		1563.74	0.0083	5	13	26	TNTEFIAYSGEGFK										Mascot
		1563.73		1563.74	0.0083	5	13	26	TNTEFIAYSGEGFK			97	100						Mascot
		1917.03		1916.92	-0.1053	-55	143	159	HQLITATVNDGKLYICK										Mascot
		2127.03		2127.04	0.0113	5	134	154	TADGDEGGKHQLITATVN										Mascot
									DGK
		2241.07		2241.14	0.0779	35	48	67	YEDNFDANSNVSVIINPT										Mascot
									TK
		2369.16		2369.22	0.0581	25	48	68	YEDNFDANSNVSVIINPT										Mascot
									TKK
	2	23 kDa polypeptide of photosystem II OS=Oryza sativa										tr|O65103|O65103		26922.7	8.66	9	250	100	183		100
		PE=2 SV=2										_ORYSA
		Protein Group
		Os07g0141400 protein OS=Oryza sativa subsp.										tr|Q8GTK4|Q8GTK		26922.7		8.6599
		japonica GN=OJ1351_C05.112 PE=2 SV=1										4_ORYSJ				998474
																1211
		Photosystem II extrinsic subunit OS=Oryza sativa										tr|U5YRP7|U5YRP		26938.7		8.6599
		GN=PsbP PE=2 SV=1										7_ORYSA				998474
																1211
		Putative uncharacterized protein OS=Oryza sativa										tr|A2YI21|A2YI21_		26922.7		8.6599
		subsp. indica GN=OsI_24850 PE=4 SV=1										ORYSI				998474
																1211
		Peptide Information
		Calc. Mass		Obsrv. Mass	± da	± ppm	Start	End	Sequence			Ion	C. I. %	Modification				Rank	Result Type
							Seq.	Seq.				Score
		916.464		916.474	0.0104	11	102	108	WNPSKER										Mascot
Project 1\Sample project20121109\R12031-5-RS1-1				916.474															50	Mascot	of	562
		945.515		945.538	0.0225	24	109	116	EFPGQVLR										Mascot
		945.515		945.538	0.0225	24	109	116	EFPGQVLR			47	98.433						Mascot
		1229.65		1229.66	0.0052	4	193	202	QYYSVTVLTR										Mascot
		1229.65		1229.66	0.0052	4	193	202	QYYSVTVLTR			39	89.035						Mascot
		1230.66		1230.67	0.0109	9	107	116	EREFPGQVLR										Mascot
		1563.73		1563.74	0.0083	5	82	95	TNTEFIAYSGEGFK										Mascot
		1563.73		1563.74	0.0083	5	82	95	TNTEFIAYSGEGFK			97	100						Mascot
		1917.03		1916.92	-0.1053	-55	212	228	HQLITATVNDGKLYICK										Mascot
		2127.03		2127.04	0.0113	5	203	223	TADGDEGGKHQLITATVN										Mascot
									DGK
		2241.07		2241.14	0.0779	35	117	136	YEDNFDANSNVSVIINPT										Mascot
									TK
		2369.16		2369.22	0.0581	25	117	137	YEDNFDANSNVSVIINPT										Mascot
									TKK
	3	23 kDa polypeptide of photosystem II OS=Oryza sativa										tr|Q40701|Q40701		27010	9.54	7	190	100	144		100
		GN=OS0EE2 PE=2 SV=1										_ORYSA
		Peptide Information
		Calc. Mass		Obsrv. Mass	± da	± ppm	Start	End	Sequence			Ion	C. I. %	Modification				Rank	Result Type
							Seq.	Seq.				Score
		916.464		916.474	0.0104	11	101	107	WNPSKER										Mascot
		945.515		945.538	0.0225	24	108	115	EFPGQVLR										Mascot
		945.515		945.538	0.0225	24	108	115	EFPGQVLR			47	98.433						Mascot
		1230.66		1230.67	0.0109	9	106	115	EREFPGQVLR										Mascot
		1563.73		1563.74	0.0083	5	81	94	TNTEFIAYSGEGFK										Mascot
		1563.73		1563.74	0.0083	5	81	94	TNTEFIAYSGEGFK			97	100						Mascot
		1917.03		1916.92	-0.1053	-55	210	226	HQLITATVNDGKLYICK										Mascot
		2241.07		2241.14	0.0779	35	116	135	YEDNFDANSNVSVIINPT										Mascot
									TK
		2369.16		2369.22	0.0581	25	116	136	YEDNFDANSNVSVIINPT										Mascot
									TKK
	4	Photosystem II oxygen-evolving complex protein 2										tr|Q7M1Y7|Q7M1Y		4038.1	9.53	2	187	100	166		100
		(Fragment) OS=Oryza sativa PE=1 SV=1										7_ORYSA
		Peptide Information
		Calc. Mass		Obsrv. Mass	± da	± ppm	Start	End	Sequence			Ion	C. I. %	Modification				Rank	Result Type
							Seq.	Seq.				Score
		1351.7		1351.69	-0.0138	-10	1	13	AYGEAANVFGKPK										Mascot
		1351.7		1351.69	-0.0138	-10	1	13	AYGEAANVFGKPK			70	99.991						Mascot
		1563.73		1563.74	0.0083	5	14	27	TNTEFIAYSGEGFK										Mascot
		1563.73		1563.74	0.0083	5	14	27	TNTEFIAYSGEGFK			97	100						Mascot
Project 1\Sample project20121109\R12031-5-RS1-1																			51	of	562
	5	Putative uncharacterized protein OS=Oryza sativa										tr|A2YI23|A2YI23_		20778.5	8.87	6	187	100	144		100
		subsp. indica GN=OsI_24852 PE=4 SV=1										ORYSI
		Peptide Information
		Calc. Mass		Obsrv. Mass	± da	± ppm	Start	End	Sequence			Ion	C. I. %	Modification				Rank	Result Type
							Seq.	Seq.				Score
		916.464		916.474	0.0104	11	102	108	WNPSKER										Mascot
		945.515		945.538	0.0225	24	109	116	EFPGQVLR										Mascot
		945.515		945.538	0.0225	24	109	116	EFPGQVLR			47	98.433						Mascot
		1230.66		1230.67	0.0109	9	107	116	EREFPGQVLR										Mascot
		1563.73		1563.74	0.0083	5	82	95	TNTEFIAYSGEGFK										Mascot
		1563.73		1563.74	0.0083	5	82	95	TNTEFIAYSGEGFK			97	100						Mascot
		2241.07		2241.14	0.0779	35	117	136	YEDNFDANSNVSVIINPT										Mascot
									TK
		2369.16		2369.22	0.0581	25	117	137	YEDNFDANSNVSVIINPT										Mascot
									TKK
	6	Putative uncharacterized protein OS=Oryza sativa										tr|A2XUR5|A2XUR		20794.1	5.88	9	174	100	99		100
		subsp. indica GN=OsI_16352 PE=3 SV=1										5_ORYSI
		Protein Group
		Peptide methionine sulfoxide reductase A2-1 OS=Oryza										sp|Q7XUP7|MSR2		20794.1		5.88
		sativa subsp. japonica GN=MSRA2-1 PE=2 SV=2										1_ORYSJ				1144
																4092
		Peptide Information
		Calc. Mass		Obsrv. Mass	± da	± ppm	Start	End	Sequence			Ion	C. I. %	Modification				Rank	Result Type
							Seq.	Seq.				Score
		802.384		802.394	0.0098	12	61	66	HEPTYR										Mascot
		1112.67		1112.67	0.0056	5	147	156	IVTEILPATR										Mascot
		1112.67		1112.67	0.0056	5	147	156	IVTEILPATR			37	85.378						Mascot
		1133.53		1133.52	-0.0112	-10	51	60	TEVGYSQGHR										Mascot
		1137.53		1137.58	0.0502	44	109	118	QGNDVGTQYR										Mascot
		1339.61		1339.61	0.0024	2	157	166	FYPAEEYHQR										Mascot
		1339.61		1339.61	0.0024	2	157	166	FYPAEEYHQR			62	99.946						Mascot
		1413.65		1413.69	0.0336	24	67	80	DVCGGGTGHAEVVR					Carbamidomethyl (C)[3]					Mascot
		1451.67		1451.68	0.0114	8	119	130	SGIYYYTAEQEK										Mascot
		1749.84		1749.85	0.0064	4	119	133	SGIYYYTAEQEKAAR										Mascot
		1916.9		1916.92	0.0211	11	51	66	TEVGYSQGHRHEPTYR										Mascot
	7	H0510A06.15 protein OS=Oryza sativa										tr|Q25AK7|Q25AK		20824.1	5.88	8	163	100	99		100
		GN=H0510A06.15 PE=3 SV=1										7_ORYSA
		Peptide Information
Project 1\Sample project20121109\R12031-5-RS1-1																			52	of	562
		Calc. Mass		Obsrv. Mass	± da	± ppm	Start	End	Sequence			Ion	C. I. %	Modification				Rank	Result Type
							Seq.	Seq.				Score
		802.384		802.394	0.0098	12	61	66	HEPTYR										Mascot
		1112.67		1112.67	0.0056	5	147	156	IVTEILPATR										Mascot
		1112.67		1112.67	0.0056	5	147	156	IVTEILPATR			37	85.378						Mascot
		1133.53		1133.52	-0.0112	-10	51	60	TEVGYSQGHR										Mascot
		1137.53		1137.58	0.0502	44	109	118	QGNDVGTQYR										Mascot
		1339.61		1339.61	0.0024	2	157	166	FYPAEEYHQR										Mascot
		1339.61		1339.61	0.0024	2	157	166	FYPAEEYHQR			62	99.946						Mascot
		1451.67		1451.68	0.0114	8	119	130	SGIYYYTAEQEK										Mascot
		1749.84		1749.85	0.0064	4	119	133	SGIYYYTAEQEKAAR										Mascot
		1916.9		1916.92	0.0211	11	51	66	TEVGYSQGHRHEPTYR										Mascot
	8	23kDa polypeptide of photosystem II OS=Oryza sativa										tr|O22536|O22536		27002.8	9.06	5	75	99.416	47		98.433
		PE=2 SV=1										_ORYSA
		Peptide Information
		Calc. Mass		Obsrv. Mass	± da	± ppm	Start	End	Sequence			Ion	C. I. %	Modification				Rank	Result Type
							Seq.	Seq.				Score
		916.464		916.474	0.0104	11	102	108	WNPSKER										Mascot
		945.515		945.538	0.0225	24	109	116	EFPGQVLR										Mascot
		945.515		945.538	0.0225	24	109	116	EFPGQVLR			47	98.433						Mascot
		1230.66		1230.67	0.0109	9	107	116	EREFPGQVLR										Mascot
		2127.03		2127.04	0.0113	5	203	223	TADGDEGGKHQLITATVN										Mascot
									DGK
		2241.18		2241.14	-0.0354	-16	82	101	TNTEFIPYSGEGFKLLIPS										Mascot
									K
	9	Uncharacterized protein OS=Oryza sativa subsp.										tr|A3AUY5|A3AUY		17454.2	4.77	1	66	95.963	62		99.946
		japonica GN=OsJ_15221 PE=4 SV=1										5_ORYSJ
		Peptide Information
		Calc. Mass		Obsrv. Mass	± da	± ppm	Start	End	Sequence			Ion	C. I. %	Modification				Rank	Result Type
							Seq.	Seq.				Score
		1339.61		1339.61	0.0024	2	129	138	FYPAEEYHQR										Mascot
		1339.61		1339.61	0.0024	2	129	138	FYPAEEYHQR			62	99.946						Mascot
	10	H0510A06.16 protein OS=Oryza sativa										tr|Q25AK6|Q25AK		21117.1	5.14	1	66	95.674	62		99.946
		GN=H0510A06.16 PE=3 SV=1										6_ORYSA
		Protein Group
		Peptide methionine sulfoxide reductase A2-2 OS=Oryza										sp|Q7XUP6|MSR2		21114.2		5.25
		sativa subsp. japonica GN=MSRA2-2 PE=2 SV=2										2_ORYSJ
Project 1\Sample project20121109\R12031-5-RS1-1																			53	of	562
		Putative uncharacterized protein OS=Oryza sativa										tr|A2XUR6|A2XUR		21114.2		5.25
		subsp. indica GN=OsI_16353 PE=3 SV=1										6_ORYSI
		Peptide Information
		Calc. Mass		Obsrv. Mass	± da	± ppm	Start	End	Sequence			Ion	C. I. %	Modification				Rank	Result Type
							Seq.	Seq.				Score
		1339.61		1339.61	0.0024	2	160	169	FYPAEEYHQR										Mascot
		1339.61		1339.61	0.0024	2	160	169	FYPAEEYHQR			62	99.979						Mascot
Project 1\Sample project20121109\R12031-5-RS1-1																			54	of	562
Gel Idx/Pos			183/H10						Instr./Gel Origin		BA2151/Sample Project 20121109					Process Status		Analysis Succeeded
Plate [#] Name			[1] Sample Project 20121109						Instrument Sample Name							Spectra		11
Rank		Protein Name						Species				Accession No.		Protein MW	Protein	Pep.	Protein	Protein	Total Ion		Total Ion
															PI	Count	Score	Score	Score		C. I. %
																		C. I. %
	1	Glutathione peroxidase OS=Oryza sativa subsp.										tr|Q6ESJ0|Q6ESJ		25822.4	9.42	10	170	100	118		100
		japonica GN=Os02g0664000 PE=2 SV=1										0_ORYSJ
		Peptide Information
		Calc. Mass		Obsrv. Mass	± da	± ppm	Start	End	Sequence			Ion	C. I. %	Modification				Rank	Result Type
							Seq.	Seq.				Score
		963.526		963.594	0.0685	71	206	213	FLVDKEGR										Mascot
		963.526		963.594	0.0685	71	206	213	FLVDKEGR			66	99.992						Mascot
		1109.58		1109.61	0.0215	19	92	101	DVDLSTFKGK										Mascot
		1257.65		1257.68	0.0273	22	163	172	FKAEYPIFDK										Mascot
		1324.65		1324.66	0.0113	9	218	229	YAPTTSPLSMEK										Mascot
		1340.64		1340.68	0.0376	28	218	229	YAPTTSPLSMEK					Oxidation (M)[10]					Mascot
		1340.64		1340.68	0.0376	28	218	229	YAPTTSPLSMEK			53	99.833	Oxidation (M)[10]					Mascot
		1382.68		1382.67	-0.005	-4	87	99	DASGKDVDLSTFK										Mascot
		1493.91		1493.9	-0.0031	-2	36	49	ILRAIPVGAPHPPR										Mascot
		1680.85		1680.84	-0.0117	-7	218	232	YAPTTSPLSMEKDIK										Mascot
		1680.85		1681.01	0.1596	95	218	232	YAPTTSPLSMEKDIK										Mascot
		1696.85		1696.84	-0.0037	-2	218	232	YAPTTSPLSMEKDIK					Oxidation (M)[10]					Mascot
		1823.92		1823.86	-0.0642	-35	214	229	VVERYAPTTSPLSMEK					Oxidation (M)[14]					Mascot
		2369.17		2369.1	-0.0683	-29	165	185	AEYPIFDKVDVNGDNTAP										Mascot
									IYK
		3659.65		3659.41	-0.2403	-66	131	162	DQGFEILAFPCNQFGGQ					Carbamidomethyl (C)[11,30]					Mascot
									EPGTNEEIVQFACTR
	2	Glutathione peroxidase OS=Oryza sativa subsp. indica										tr|A2X822|A2X822		25769.3	9.3	8	155	100	118		100
		GN=OsI_08376 PE=3 SV=1										_ORYSI
		Peptide Information
		Calc. Mass		Obsrv. Mass	± da	± ppm	Start	End	Sequence			Ion	C. I. %	Modification				Rank	Result Type
							Seq.	Seq.				Score
		963.526		963.594	0.0685	71	206	213	FLVDKEGR										Mascot
		963.526		963.594	0.0685	71	206	213	FLVDKEGR			66	99.992						Mascot
		1125.58		1125.62	0.0429	38	92	101	DVDLSTYKGK										Mascot
		1257.65		1257.68	0.0273	22	163	172	FKAEYPIFDK										Mascot
		1324.65		1324.66	0.0113	9	218	229	YAPTTSPLSMEK										Mascot
		1340.64		1340.68	0.0376	28	218	229	YAPTTSPLSMEK					Oxidation (M)[10]					Mascot
Project 1\Sample project20121109\R12031-5-RS1-1				1340.68															55	Mascot	of	562
		1340.64		1340.68	0.0376	28	218	229	YAPTTSPLSMEK			53	99.833	Oxidation (M)[10]					Mascot
		1680.85		1680.84	-0.0117	-7	218	232	YAPTTSPLSMEKDIK										Mascot
		1680.85		1681.01	0.1596	95	218	232	YAPTTSPLSMEKDIK										Mascot
		1696.85		1696.84	-0.0037	-2	218	232	YAPTTSPLSMEKDIK					Oxidation (M)[10]					Mascot
		1823.92		1823.86	-0.0642	-35	214	229	VVERYAPTTSPLSMEK					Oxidation (M)[14]					Mascot
		2369.17		2369.1	-0.0683	-29	165	185	AEYPIFDKVDVNGDNTAP										Mascot
									IYK
		3659.65		3659.41	-0.2403	-66	131	162	DQGFEILAFPCNQFGGQ					Carbamidomethyl (C)[11,30]					Mascot
									EPGTNEEIVQFACTR
	3	Glutathione peroxidase OS=Oryza sativa subsp. indica										tr|B8ASV8|B8ASV		18472.4	7.63	3	75	99.43	66		99.992
		GN=OsI_16938 PE=3 SV=1										8_ORYSI
		Peptide Information
		Calc. Mass		Obsrv. Mass	± da	± ppm	Start	End	Sequence			Ion	C. I. %	Modification				Rank	Result Type
							Seq.	Seq.				Score
		963.526		963.594	0.0685	71	136	143	FLVDKEGR										Mascot
		963.526		963.594	0.0685	71	136	143	FLVDKEGR			66	99.992						Mascot
		1125.58		1125.62	0.0429	38	22	31	DVDLSTYKGK										Mascot
		1257.65		1257.68	0.0273	22	93	102	FKAEYPIFDK										Mascot
	4	Glutathione peroxidase (Fragment) OS=Oryza sativa										tr|A0A0N7KJH5|A		12846.6	8.51	2	73	99.117	66		99.992
		subsp. japonica GN=Os04g0556300 PE=3 SV=1										0A0N7KJH5_ORY
												SJ
		Peptide Information
		Calc. Mass		Obsrv. Mass	± da	± ppm	Start	End	Sequence			Ion	C. I. %	Modification				Rank	Result Type
							Seq.	Seq.				Score
		963.526		963.594	0.0685	71	82	89	FLVDKEGR										Mascot
		963.526		963.594	0.0685	71	82	89	FLVDKEGR			66	99.992						Mascot
		1257.65		1257.68	0.0273	22	39	48	FKAEYPIFDK										Mascot
	5	Glutathione peroxidase OS=Oryza sativa GN=GPX1										tr|Q8L8G3|Q8L8G		18471.4	8.33	2	71	98.752	66		99.992
		PE=2 SV=1										3_ORYSA
		Protein Group
		Glutathione peroxidase OS=Oryza sativa subsp.										tr|Q0JB49|Q0JB49		18471.4		8.3299
		japonica GN=Os04g0556300 PE=2 SV=1										_ORYSJ				999237
																605
		Peptide Information
		Calc. Mass		Obsrv. Mass	± da	± ppm	Start	End	Sequence			Ion	C. I. %	Modification				Rank	Result Type
							Seq.	Seq.				Score
		963.526		963.594	0.0685	71	136	143	FLVDKEGR										Mascot
		963.526		963.594	0.0685	71	136	143	FLVDKEGR			66	99.992						Mascot
Project 1\Sample project20121109\R12031-5-RS1-1																			56	of	562
		1257.65		1257.68	0.0273	22	93	102	FKAEYPIFDK										Mascot
	6	Glutathione peroxidase OS=Oryza sativa subsp.										tr|Q7XU04|Q7XU0		18755.5	8.33	2	71	98.723	66		99.992
		japonica GN=OSJNBb0012E24.9 PE=3 SV=2										4_ORYSJ
		Peptide Information
		Calc. Mass		Obsrv. Mass	± da	± ppm	Start	End	Sequence			Ion	C. I. %	Modification				Rank	Result Type
							Seq.	Seq.				Score
		963.526		963.594	0.0685	71	139	146	FLVDKEGR										Mascot
		963.526		963.594	0.0685	71	139	146	FLVDKEGR			66	99.992						Mascot
		1257.65		1257.68	0.0273	22	96	105	FKAEYPIFDK										Mascot
	7	Phospholipid hydroperoxide glutathione peroxidase										tr|A6N0M4|A6N0M		5768.1	9.7	1	71	98.567	66		99.992
		(Fragment) OS=Oryza sativa subsp. indica PE=2 SV=1										4_ORYSI
		Peptide Information
		Calc. Mass		Obsrv. Mass	± da	± ppm	Start	End	Sequence			Ion	C. I. %	Modification				Rank	Result Type
							Seq.	Seq.				Score
		963.526		963.594	0.0685	71	20	27	FLVDKEGR										Mascot
		963.526		963.594	0.0685	71	20	27	FLVDKEGR			66	99.992						Mascot
	8	Ribulose bisphosphate carboxylase large chain										tr|Q37247|Q37247		45101.6	8.43	8	46	0	25		0
		OS=Oryza sativa GN=rbcL PE=2 SV=1										_ORYSA
		Peptide Information
		Calc. Mass		Obsrv. Mass	± da	± ppm	Start	End	Sequence			Ion	C. I. %	Modification				Rank	Result Type
							Seq.	Seq.				Score
		963.562		963.594	0.0321	33	9	18	ASVGFKAGVK										Mascot
		963.562		963.594	0.0321	33	9	18	ASVGFKAGVK										Mascot
		985.579		985.641	0.0618	63	132	139	ALRLEDLR										Mascot
		1321.72		1321.75	0.035	26	353	363	ELYVCVIIQNK										Mascot
		1407.67		1407.66	-0.0113	-8	22	32	LTYYTPEYETK										Mascot
		1465.75		1465.83	0.0796	54	147	159	TFQGPPHGIQVER										Mascot
		1465.75		1465.83	0.0796	54	147	159	TFQGPPHGIQVER			26	24.407						Mascot
		1506.83		1506.88	0.0459	30	352	363	KELYVCVIIQNK					Carbamidomethyl (C)[6]					Mascot
		1604.71		1604.75	0.0407	25	188	201	ACYECLAGGLDFTK					Carbamidomethyl (C)[2,5]					Mascot
		1604.71		1604.75	0.0407	25	188	201	ACYECLAGGLDFTK					Carbamidomethyl (C)[2,5]					Mascot
		2745.39		2745.63	0.2326	85	364	387	HVVQGVAVHACRISSSL					Carbamidomethyl (C)[11]					Mascot
									WYTYPSK
	9	Uncharacterized protein OS=Oryza sativa subsp.										tr|B9FCD5|B9FCD		47074.6	9.22	10	45	0	22		0
		japonica GN=OsJ_16084 PE=4 SV=1										5_ORYSJ
		Protein Group
Project 1\Sample project20121109\R12031-5-RS1-1																			57	of	562
		Putative uncharacterized protein OS=Oryza sativa										tr|B8ATV1|B8ATV		47146.6		9.1499
		subsp. indica GN=OsI_17306 PE=4 SV=1										1_ORYSI				996185
																3027
		Peptide Information
		Calc. Mass		Obsrv. Mass	± da	± ppm	Start	End	Sequence			Ion	C. I. %	Modification				Rank	Result Type
							Seq.	Seq.				Score
		800.499		800.536	0.0367	46	344	350	QVQKGIK										Mascot
		963.508		963.594	0.0863	90	386	393	MLSAAIWR					Oxidation (M)[1]					Mascot
		963.508		963.594	0.0863	90	386	393	MLSAAIWR			22	0	Oxidation (M)[1]					Mascot
		977.534		977.527	-0.0071	-7	191	198	LKAEELMK					Oxidation (M)[7]					Mascot
		1110.59		1110.67	0.0773	70	168	176	IEELNHSLR										Mascot
		1364.67		1364.67	0.0036	3	271	282	VCRDTIQPSMAK					Oxidation (M)[10]					Mascot
		1382.73		1382.67	-0.0526	-38	252	264	KSTDVYASAIATR										Mascot
		1668.85		1668.78	-0.065	-39	108	121	ANAHNEMLEKQVLR					Oxidation (M)[7]					Mascot
		2369.14		2369.1	-0.0376	-16	193	211	AEELMKVHGMWLPHWV					Oxidation (M)[5,10,17]					Mascot
									MAR
		2502.2		2502.13	-0.0657	-26	24	46	CDVVAAAVSPSSPEQAQ					Carbamidomethyl (C)[1], Oxidation (M)[21]					Mascot
									ELQMLR
		2645.4		2645.16	-0.2363	-89	1	23	MANHRAVIAAVLVFCLCF					Carbamidomethyl (C)[15,17]					Mascot
									VQVAR
	10	Os02g0321500 protein OS=Oryza sativa subsp.										tr|Q6ER71|Q6ER7		29739.5	8.86	9	43	0
		japonica GN=Os02g0321500 PE=2 SV=1										1_ORYSJ
		Peptide Information
		Calc. Mass		Obsrv. Mass	± da	± ppm	Start	End	Sequence			Ion	C. I. %	Modification				Rank	Result Type
							Seq.	Seq.				Score
		963.501		963.594	0.0936	97	56	64	EHPGLPTGR										Mascot
		963.501		963.594	0.0936	97	56	64	EHPGLPTGR			1	0						Mascot
		977.515		977.527	0.0115	12	82	90	LSVDETVSK										Mascot
		985.604		985.641	0.0367	37	45	52	LVLEVKER										Mascot
		1438.69		1438.73	0.041	28	68	78	DDEEMILWFLK										Mascot
		1861.94		1861.82	-0.1161	-62	146	161	QDPVENEKLCAFLVEK										Mascot
		2063.91		2063.94	0.0247	12	24	44	GVVHCCSTAPPSGGTST					Carbamidomethyl (C)[5,6]					Mascot
									SSSK
		2745.35		2745.63	0.271	99	24	50	GVVHCCSTAPPSGGTST					Carbamidomethyl (C)[5,6]					Mascot
									SSSKLVLEVK
		3069.75		3069.82	0.0703	23	206	231	RLGQVLFVDAPFVFQPM										Mascot
									WQLVKPLLK
		3747.09		3746.88	-0.2016	-54	207	238	LGQVLFVDAPFVFQPMW					Oxidation (M)[16]					Mascot
									QLVKPLLKQYASLVR
Project 1\Sample project20121109\R12031-5-RS1-1																			58	of	562
Gel Idx/Pos			184/H11						Instr./Gel Origin		BA2151/Sample Project 20121109					Process Status		Analysis Succeeded
Plate [#] Name			[1] Sample Project 20121109						Instrument Sample Name							Spectra		11
Rank		Protein Name						Species				Accession No.		Protein MW	Protein	Pep.	Protein	Protein	Total Ion		Total Ion
															PI	Count	Score	Score	Score		C. I. %
																		C. I. %
	1	Putative uncharacterized protein OS=Oryza sativa										tr|A2ZJH7|A2ZJH7		61092.6	5.12	17	484	100	414		100
		subsp. indica GN=OsI_37967 PE=3 SV=1										_ORYSI
		Protein Group
		60 kDa chaperonin alpha subunit OS=Oryza sativa										tr|Q2QU06|Q2QU0		61092.6		5.1199
		subsp. japonica GN=LOC_Os12g17910 PE=2 SV=1										6_ORYSJ				998855
																5908
		Peptide Information
		Calc. Mass		Obsrv. Mass	± da	± ppm	Start	End	Sequence			Ion	C. I. %	Modification				Rank	Result Type
							Seq.	Seq.				Score
		841.537		841.482	-0.0547	-65	30	36	AQRLVVR										Mascot
		1167.68		1167.76	0.0796	68	59	70	LANAVGVTLGPR			73	99.998						Mascot
		1167.76		1167.76	0.0068	6	302	312	LRGILNVAAIK										Mascot
		1220.62		1220.65	0.0374	31	73	83	NVVLDEYGSPK										Mascot
		1270.71		1270.69	-0.0168	-13	375	385	DEIQARVAQLK										Mascot
		1433.74		1433.78	0.042	29	71	83	GRNVVLDEYGSPK										Mascot
		1496.93		1496.85	-0.0817	-55	262	274	ITSIKEILPILEK										Mascot
		1642.93		1642.96	0.0278	17	304	319	GILNVAAIKAPSFGER										Mascot
		1759		1759.07	0.0724	41	322	338	AVLQDIAIVTGAEFLAK										Mascot
		1846.94		1846.98	0.0468	25	94	110	AIELYDPMENAGAALIR										Mascot
		1846.94		1846.98	0.0468	25	94	110	AIELYDPMENAGAALIR			77	100						Mascot
		1862.93		1862.99	0.0541	29	94	110	AIELYDPMENAGAALIR					Oxidation (M)[8]					Mascot
		1899.05		1899.11	0.051	27	357	374	KVTIHQTTTTLIADAASK										Mascot
		1928.99		1929.03	0.0337	17	339	356	DLGLLVENATEEQLGTAR										Mascot
		1928.99		1929.03	0.0337	17	339	356	DLGLLVENATEEQLGTAR			155	100						Mascot
		1998.95		1998.98	0.0312	16	387	403	ELSETDSIYDTEKLAER										Mascot
		1998.95		1998.98	0.0312	16	387	403	ELSETDSIYDTEKLAER			110	100						Mascot
		2057.09		2057.09	-0.0005	0	339	357	DLGLLVENATEEQLGTAR										Mascot
									K
		2115.13		2115.15	0.019	9	407	427	LSGGVAVIKVGAATETEL										Mascot
									EDR
		2245.18		2245.22	0.0334	15	73	93	NVVLDEYGSPKVVNDGV										Mascot
									TIAR
		2273.25		2273.24	-0.0078	-3	483	505	ALVAPASLIAHNAGVEGE										Mascot
									VVVEK
	2	Os12g0277500 protein (Fragment) OS=Oryza sativa										tr|A0A0P0Y8X9|A0		29574.7	4.96	10	315	100	265		100
		subsp. japonica GN=Os12g0277500 PE=3 SV=1										A0P0Y8X9_ORYS
Project 1\Sample project20121109\R12031-5-RS1-1																			59	of	562
												J
		Peptide Information
		Calc. Mass		Obsrv. Mass	± da	± ppm	Start	End	Sequence			Ion	C. I. %	Modification				Rank	Result Type
							Seq.	Seq.				Score
		1167.76		1167.76	0.0068	6	3	13	LRGILNVAAIK										Mascot
		1167.76		1167.76	0.0068	6	3	13	LRGILNVAAIK										Mascot
		1270.71		1270.69	-0.0168	-13	76	86	DEIQARVAQLK										Mascot
		1642.93		1642.96	0.0278	17	5	20	GILNVAAIKAPSFGER										Mascot
		1759		1759.07	0.0724	41	23	39	AVLQDIAIVTGAEFLAK										Mascot
		1899.05		1899.11	0.051	27	58	75	KVTIHQTTTTLIADAASK										Mascot
		1928.99		1929.03	0.0337	17	40	57	DLGLLVENATEEQLGTAR										Mascot
		1928.99		1929.03	0.0337	17	40	57	DLGLLVENATEEQLGTAR			155	100						Mascot
		1998.95		1998.98	0.0312	16	88	104	ELSETDSIYDTEKLAER										Mascot
		1998.95		1998.98	0.0312	16	88	104	ELSETDSIYDTEKLAER			110	100						Mascot
		2057.09		2057.09	-0.0005	0	40	58	DLGLLVENATEEQLGTAR										Mascot
									K
		2115.13		2115.15	0.019	9	108	128	LSGGVAVIKVGAATETEL										Mascot
									EDR
		2273.25		2273.24	-0.0078	-3	184	206	ALVAPASLIAHNAGVEGE										Mascot
									VVVEK
	3	Os12g0277500 protein (Fragment) OS=Oryza sativa										tr|A0A0P0Y925|A0		31330.7	4.83	10	313	100	265		100
		subsp. japonica GN=Os12g0277500 PE=3 SV=1										A0P0Y925_ORYS
												J
		Peptide Information
		Calc. Mass		Obsrv. Mass	± da	± ppm	Start	End	Sequence			Ion	C. I. %	Modification				Rank	Result Type
							Seq.	Seq.				Score
		1167.76		1167.76	0.0068	6	20	30	LRGILNVAAIK										Mascot
		1167.76		1167.76	0.0068	6	20	30	LRGILNVAAIK										Mascot
		1270.71		1270.69	-0.0168	-13	93	103	DEIQARVAQLK										Mascot
		1642.93		1642.96	0.0278	17	22	37	GILNVAAIKAPSFGER										Mascot
		1759		1759.07	0.0724	41	40	56	AVLQDIAIVTGAEFLAK										Mascot
		1899.05		1899.11	0.051	27	75	92	KVTIHQTTTTLIADAASK										Mascot
		1928.99		1929.03	0.0337	17	57	74	DLGLLVENATEEQLGTAR										Mascot
		1928.99		1929.03	0.0337	17	57	74	DLGLLVENATEEQLGTAR			155	100						Mascot
		1998.95		1998.98	0.0312	16	105	121	ELSETDSIYDTEKLAER										Mascot
		1998.95		1998.98	0.0312	16	105	121	ELSETDSIYDTEKLAER			110	100						Mascot
		2057.09		2057.09	-0.0005	0	57	75	DLGLLVENATEEQLGTAR										Mascot
									K
		2115.13		2115.15	0.019	9	125	145	LSGGVAVIKVGAATETEL										Mascot
									EDR
Project 1\Sample project20121109\R12031-5-RS1-1																			60	of	562
		2273.25		2273.24	-0.0078	-3	201	223	ALVAPASLIAHNAGVEGE										Mascot
									VVVEK
	4	Os12g0277500 protein (Fragment) OS=Oryza sativa										tr|A0A0P0Y903|A0		47675.5	4.85	11	306	100	265		100
		subsp. japonica GN=Os12g0277500 PE=3 SV=1										A0P0Y903_ORYS
												J
		Peptide Information
		Calc. Mass		Obsrv. Mass	± da	± ppm	Start	End	Sequence			Ion	C. I. %	Modification				Rank	Result Type
							Seq.	Seq.				Score
		1167.76		1167.76	0.0068	6	173	183	LRGILNVAAIK										Mascot
		1167.76		1167.76	0.0068	6	173	183	LRGILNVAAIK										Mascot
		1270.71		1270.69	-0.0168	-13	246	256	DEIQARVAQLK										Mascot
		1496.93		1496.85	-0.0817	-55	133	145	ITSIKEILPILEK										Mascot
		1642.93		1642.96	0.0278	17	175	190	GILNVAAIKAPSFGER										Mascot
		1759		1759.07	0.0724	41	193	209	AVLQDIAIVTGAEFLAK										Mascot
		1899.05		1899.11	0.051	27	228	245	KVTIHQTTTTLIADAASK										Mascot
		1928.99		1929.03	0.0337	17	210	227	DLGLLVENATEEQLGTAR										Mascot
		1928.99		1929.03	0.0337	17	210	227	DLGLLVENATEEQLGTAR			155	100						Mascot
		1998.95		1998.98	0.0312	16	258	274	ELSETDSIYDTEKLAER										Mascot
		1998.95		1998.98	0.0312	16	258	274	ELSETDSIYDTEKLAER			110	100						Mascot
		2057.09		2057.09	-0.0005	0	210	228	DLGLLVENATEEQLGTAR										Mascot
									K
		2115.13		2115.15	0.019	9	278	298	LSGGVAVIKVGAATETEL										Mascot
									EDR
		2273.25		2273.24	-0.0078	-3	354	376	ALVAPASLIAHNAGVEGE										Mascot
									VVVEK
	5	Protein disulfide isomerase-like 1-1 OS=Oryza sativa										sp|Q53LQ0|PDI11		56819.1	5.01	16	289	100	220		100
		subsp. japonica GN=PDIL1-1 PE=2 SV=1										_ORYSJ
		Peptide Information
		Calc. Mass		Obsrv. Mass	± da	± ppm	Start	End	Sequence			Ion	C. I. %	Modification				Rank	Result Type
							Seq.	Seq.				Score
		814.478		814.471	-0.0076	-9	148	155	KQVGPASK										Mascot
		849.435		849.487	0.0514	61	75	81	LAPEYEK										Mascot
		938.44		938.464	0.0237	25	470	477	MVPYESGR										Mascot
		938.44		938.464	0.0237	25	470	477	MVPYESGR			50	99.587						Mascot
		954.435		954.453	0.0179	19	470	477	MVPYESGR					Oxidation (M)[1]					Mascot
		954.435		954.453	0.0179	19	470	477	MVPYESGR			20	0	Oxidation (M)[1]					Mascot
		1104.58		1104.66	0.0755	68	129	137	NIQEYKGPR										Mascot
		1104.58		1104.66	0.0755	68	129	137	NIQEYKGPR			62	99.974						Mascot
		1150.6		1150.67	0.0665	58	478	487	TADEIVDFIK										Mascot
Project 1\Sample project20121109\R12031-5-RS1-1																			61	of	562
		1182.66		1182.72	0.0657	56	214	224	GDAAVERPLVR										Mascot
		1182.66		1182.72	0.0657	56	214	224	GDAAVERPLVR			43	98.307						Mascot
		1195.64		1195.71	0.0696	58	112	121	YEIQGFPTLK										Mascot
		1278.69		1278.72	0.0247	19	478	488	TADEIVDFIKK										Mascot
		1445.71		1445.75	0.0346	24	159	171	SPEDATNLIDDKK										Mascot
		1506.71		1506.78	0.065	43	296	308	SVYYGAAEEFKDK										Mascot
		1536.83		1536.86	0.0278	18	225	237	LFKPFDELVVDSK										Mascot
		1716.96		1716.98	0.0108	6	82	97	AAQELSKHDPPIVLAK										Mascot
		1900		1900.04	0.0408	21	256	271	VVTFDKNPDNHPYLLK										Mascot
		1900		1900.04	0.0408	21	256	271	VVTFDKNPDNHPYLLK			65	99.989						Mascot
		1948.09		1948.13	0.035	18	105	121	NKPLATKYEIQGFPTLK										Mascot
		2922.49		2922.57	0.0777	27	375	400	SEPIPEVNDEPVKVVVAD										Mascot
									NVHDFVFK
		3049.41		3049.53	0.1172	38	442	469	MDATANDVPSEFDVQGY										Mascot
									PTLYFVTPSGK
	6	Protein disulfide-isomerase OS=Oryza sativa subsp.										tr|A2ZCE6|A2ZCE		56805	4.97	16	289	100	220		100
		indica GN=OsI_35452 PE=3 SV=1										6_ORYSI
		Peptide Information
		Calc. Mass		Obsrv. Mass	± da	± ppm	Start	End	Sequence			Ion	C. I. %	Modification				Rank	Result Type
							Seq.	Seq.				Score
		814.478		814.471	-0.0076	-9	148	155	KQVGPASK										Mascot
		849.435		849.487	0.0514	61	75	81	LAPEYEK										Mascot
		938.44		938.464	0.0237	25	470	477	MVPYESGR										Mascot
		938.44		938.464	0.0237	25	470	477	MVPYESGR			50	99.587						Mascot
		954.435		954.453	0.0179	19	470	477	MVPYESGR					Oxidation (M)[1]					Mascot
		954.435		954.453	0.0179	19	470	477	MVPYESGR			20	0	Oxidation (M)[1]					Mascot
		1104.58		1104.66	0.0755	68	129	137	NIQEYKGPR										Mascot
		1104.58		1104.66	0.0755	68	129	137	NIQEYKGPR			62	99.974						Mascot
		1150.6		1150.67	0.0665	58	478	487	TADEIVDFIK										Mascot
		1182.66		1182.72	0.0657	56	214	224	GDAAVERPLVR										Mascot
		1182.66		1182.72	0.0657	56	214	224	GDAAVERPLVR			43	98.307						Mascot
		1195.64		1195.71	0.0696	58	112	121	YEIQGFPTLK										Mascot
		1278.69		1278.72	0.0248	19	138	148	EAEGIVEYLKK										Mascot
		1445.71		1445.75	0.0346	24	159	171	SPEDATNLIDDKK										Mascot
		1506.78		1506.78	-0.0038	-3	478	490	TADEIVDFIKNNK										Mascot
		1536.83		1536.86	0.0278	18	225	237	LFKPFDELVVDSK										Mascot
		1716.96		1716.98	0.0108	6	82	97	AAQELSKHDPPIVLAK										Mascot
		1900		1900.04	0.0408	21	256	271	VVTFDKNPDNHPYLLK										Mascot
Project 1\Sample project20121109\R12031-5-RS1-1				1900.04															62	Mascot	of	562
		1900		1900.04	0.0408	21	256	271	VVTFDKNPDNHPYLLK			65	99.989						Mascot
		1948.09		1948.13	0.035	18	105	121	NKPLATKYEIQGFPTLK										Mascot
		2922.49		2922.57	0.0777	27	375	400	SEPIPEVNDEPVKVVVAD										Mascot
									NVHDFVFK
		3049.41		3049.53	0.1172	38	442	469	MDATANDVPSEFDVQGY										Mascot
									PTLYFVTPSGK
	7	Protein disulfide-isomerase (Fragment) OS=Oryza										tr|A0A0P0XZP3|A		46625.9	5.08	14	285	100	220		100
		sativa subsp. japonica GN=Os11g0199200 PE=3 SV=1										0A0P0XZP3_ORY
												SJ
		Peptide Information
		Calc. Mass		Obsrv. Mass	± da	± ppm	Start	End	Sequence			Ion	C. I. %	Modification				Rank	Result Type
							Seq.	Seq.				Score
		814.478		814.471	-0.0076	-9	51	58	KQVGPASK										Mascot
		938.44		938.464	0.0237	25	373	380	MVPYESGR										Mascot
		938.44		938.464	0.0237	25	373	380	MVPYESGR			50	99.587						Mascot
		954.435		954.453	0.0179	19	373	380	MVPYESGR					Oxidation (M)[1]					Mascot
		954.435		954.453	0.0179	19	373	380	MVPYESGR			20	0	Oxidation (M)[1]					Mascot
		1104.58		1104.66	0.0755	68	32	40	NIQEYKGPR										Mascot
		1104.58		1104.66	0.0755	68	32	40	NIQEYKGPR			62	99.974						Mascot
		1150.6		1150.67	0.0665	58	381	390	TADEIVDFIK										Mascot
		1182.66		1182.72	0.0657	56	117	127	GDAAVERPLVR										Mascot
		1182.66		1182.72	0.0657	56	117	127	GDAAVERPLVR			43	98.307						Mascot
		1195.64		1195.71	0.0696	58	15	24	YEIQGFPTLK										Mascot
		1278.69		1278.72	0.0247	19	381	391	TADEIVDFIKK										Mascot
		1445.71		1445.75	0.0346	24	62	74	SPEDATNLIDDKK										Mascot
		1506.71		1506.78	0.065	43	199	211	SVYYGAAEEFKDK										Mascot
		1536.83		1536.86	0.0278	18	128	140	LFKPFDELVVDSK										Mascot
		1900		1900.04	0.0408	21	159	174	VVTFDKNPDNHPYLLK										Mascot
		1900		1900.04	0.0408	21	159	174	VVTFDKNPDNHPYLLK			65	99.989						Mascot
		1948.09		1948.13	0.035	18	8	24	NKPLATKYEIQGFPTLK										Mascot
		2922.49		2922.57	0.0777	27	278	303	SEPIPEVNDEPVKVVVAD										Mascot
									NVHDFVFK
		3049.41		3049.53	0.1172	38	345	372	MDATANDVPSEFDVQGY										Mascot
									PTLYFVTPSGK
	8	Protein disulfide-isomerase OS=Oryza sativa subsp.										tr|K4FHN8|K4FHN		56890	4.97	15	282	100	220		100
		japonica PE=2 SV=1										8_ORYSJ
		Peptide Information
		Calc. Mass		Obsrv. Mass	± da	± ppm	Start	End	Sequence			Ion	C. I. %	Modification				Rank	Result Type
							Seq.	Seq.				Score
Project 1\Sample project20121109\R12031-5-RS1-1																			63	of	562
		814.478		814.471	-0.0076	-9	147	154	KQVGPASK										Mascot
		849.435		849.487	0.0514	61	74	80	LAPEYEK										Mascot
		938.44		938.464	0.0237	25	469	476	MVPYESGR										Mascot
		938.44		938.464	0.0237	25	469	476	MVPYESGR			50	99.587						Mascot
		954.435		954.453	0.0179	19	469	476	MVPYESGR					Oxidation (M)[1]					Mascot
		954.435		954.453	0.0179	19	469	476	MVPYESGR			20	0	Oxidation (M)[1]					Mascot
		1104.58		1104.66	0.0755	68	128	136	NIQEYKGPR										Mascot
		1104.58		1104.66	0.0755	68	128	136	NIQEYKGPR			62	99.974						Mascot
		1150.6		1150.67	0.0665	58	477	486	TADEIVDFIK										Mascot
		1182.66		1182.72	0.0657	56	213	223	GDAAVERPLVR										Mascot
		1182.66		1182.72	0.0657	56	213	223	GDAAVERPLVR			43	98.307						Mascot
		1195.64		1195.71	0.0696	58	111	120	YEIQGFPTLK										Mascot
		1278.69		1278.72	0.0247	19	477	487	TADEIVDFIKK										Mascot
		1445.71		1445.75	0.0346	24	158	170	SPEDATNLIDDKK										Mascot
		1506.71		1506.78	0.065	43	295	307	SVYYGAAEEFKDK										Mascot
		1716.96		1716.98	0.0108	6	81	96	AAQELSKHDPPIVLAK										Mascot
		1900		1900.04	0.0408	21	255	270	VVTFDKNPDNHPYLLK										Mascot
		1900		1900.04	0.0408	21	255	270	VVTFDKNPDNHPYLLK			65	99.989						Mascot
		1948.09		1948.13	0.035	18	104	120	NKPLATKYEIQGFPTLK										Mascot
		2922.49		2922.57	0.0777	27	374	399	SEPIPEVNDEPVKVVVAD										Mascot
									NVHDFVFK
		3049.41		3049.53	0.1172	38	441	468	MDATANDVPSEFDVQGY										Mascot
									PTLYFVTPSGK
	9	Protein disulfide isomerase (Fragment) OS=Oryza										tr|Q9MB13|Q9MB1		33382	4.81	7	142	100	115		100
		sativa GN=Pdi PE=2 SV=1										3_ORYSA
		Peptide Information
		Calc. Mass		Obsrv. Mass	± da	± ppm	Start	End	Sequence			Ion	C. I. %	Modification				Rank	Result Type
							Seq.	Seq.				Score
		938.44		938.464	0.0237	25	256	263	MVPYESGR										Mascot
		938.44		938.464	0.0237	25	256	263	MVPYESGR			50	99.587						Mascot
		954.435		954.453	0.0179	19	256	263	MVPYESGR					Oxidation (M)[1]					Mascot
		954.435		954.453	0.0179	19	256	263	MVPYESGR			20	0	Oxidation (M)[1]					Mascot
		1150.6		1150.67	0.0665	58	264	273	TADEIVDFIK										Mascot
		1278.69		1278.72	0.0247	19	264	274	TADEIVDFIKK										Mascot
		1506.71		1506.78	0.065	43	82	94	SVYYGAAEEFKDK										Mascot
		1900		1900.04	0.0408	21	42	57	VVTFDKNPDNHPYLLK										Mascot
		1900		1900.04	0.0408	21	42	57	VVTFDKNPDNHPYLLK			65	99.989						Mascot
Project 1\Sample project20121109\R12031-5-RS1-1																			64	of	562
		2922.49		2922.57	0.0777	27	161	186	SEPIPEVNDEPVKVVVAD										Mascot
									NVHDFVFK
		3049.41		3049.53	0.1172	38	228	255	MDATANDVPSEFDVQGY										Mascot
									PTLYFVTPSGK
	10	Rubisco large subunit-binding protein subunit alpha										tr|A6MZX7|A6MZX		21840.4	4.73	4	126	100	110		100
		(Fragment) OS=Oryza sativa subsp. indica PE=2 SV=1										7_ORYSI
		Peptide Information
		Calc. Mass		Obsrv. Mass	± da	± ppm	Start	End	Sequence			Ion	C. I. %	Modification				Rank	Result Type
							Seq.	Seq.				Score
		1270.71		1270.69	-0.0168	-13	3	13	DEIQARVAQLK										Mascot
		1998.95		1998.98	0.0312	16	15	31	ELSETDSIYDTEKLAER										Mascot
		1998.95		1998.98	0.0312	16	15	31	ELSETDSIYDTEKLAER			110	100						Mascot
		2115.13		2115.15	0.019	9	35	55	LSGGVAVIKVGAATETEL										Mascot
									EDR
		2273.25		2273.24	-0.0078	-3	111	133	ALVAPASLIAHNAGVEGE										Mascot
									VVVEK
Project 1\Sample project20121109\R12031-5-RS1-1																			65	of	562
Gel Idx/Pos			185/H12						Instr./Gel Origin		BA2151/Sample Project 20121109					Process Status		Analysis Succeeded
Plate [#] Name			[1] Sample Project 20121109						Instrument Sample Name							Spectra		11
Rank		Protein Name						Species				Accession No.		Protein MW	Protein	Pep.	Protein	Protein	Total Ion		Total Ion
															PI	Count	Score	Score	Score		C. I. %
																		C. I. %
	1	Reversibly glycosylated polypeptide OS=Oryza sativa										tr|Q9ZR35|Q9ZR3		41347.7	5.82	13	244	100	193		100
		GN=rgp PE=2 SV=1										5_ORYSA
		Protein Group
		UDP-arabinopyranose mutase 1 OS=Oryza sativa										sp|Q8H8T0|RGP1		41321.6		5.82
		subsp. japonica GN=UAM1 PE=1 SV=1										_ORYSJ				1716
																6138
		Peptide Information
		Calc. Mass		Obsrv. Mass	± da	± ppm	Start	End	Sequence			Ion	C. I. %	Modification				Rank	Result Type
							Seq.	Seq.				Score
		1180.63		1180.55	-0.086	-73	123	132	DINALEQHIK										Mascot
		1181.6		1181.5	-0.1005	-85	315	324	CYLSLAEQVR										Mascot
		1201.64		1201.55	-0.0851	-71	266	275	TGLPYIWHSK										Mascot
		1224.64		1224.63	-0.0105	-9	159	169	GYPFSLREGAK										Mascot
		1238.62		1238.5	-0.1181	-95	315	324	CYLSLAEQVR					Carbamidomethyl (C)[1]					Mascot
		1238.62		1238.5	-0.1181	-95	315	324	CYLSLAEQVR			38	95.657	Carbamidomethyl (C)[1]					Mascot
		1238.62		1238.65	0.0293	24	315	324	CYLSLAEQVR					Carbamidomethyl (C)[1]					Mascot
		1401.62		1401.62	-0.0077	-5	83	94	ASCISFKDSACR					Carbamidomethyl (C)[3,11]					Mascot
		1462.56		1462.49	-0.0645	-44	244	254	YDDMWAGWCMK					Carbamidomethyl (C)[9]					Mascot
		1478.55		1478.42	-0.1344	-91	244	254	YDDMWAGWCMK					Carbamidomethyl (C)[9], Oxidation (M)[4]					Mascot
		1494.55		1494.65	0.0968	65	244	254	YDDMWAGWCMK					Carbamidomethyl (C)[9], Oxidation (M)[4,10]					Mascot
		1495.76		1495.65	-0.112	-75	315	326	CYLSLAEQVREK					Carbamidomethyl (C)[1]					Mascot
		1501.7		1501.61	-0.0902	-60	61	72	VPEGFDYELYNR										Mascot
		1501.7		1501.61	-0.0902	-60	61	72	VPEGFDYELYNR			83	100						Mascot
		1592.73		1592.65	-0.0823	-52	105	117	YVFTIDDDCFVAK					Carbamidomethyl (C)[9]					Mascot
		1745.78		1745.8	0.0207	12	209	223	GTLFPMCGMNLAFDR					Carbamidomethyl (C)[7], Oxidation (M)[6]					Mascot
		1761.78		1761.78	0.0026	1	209	223	GTLFPMCGMNLAFDR					Carbamidomethyl (C)[7], Oxidation (M)[6,9]					Mascot
		1871.93		1871.92	-0.0087	-5	58	72	TIRVPEGFDYELYNR										Mascot
		2108.03		2108.06	0.0254	12	224	243	DLIGPAMYFGLMGDGQPI										Mascot
									GR
		2113.99		2113.98	-0.0184	-9	61	77	VPEGFDYELYNRNDINR										Mascot
		2113.99		2113.98	-0.0184	-9	61	77	VPEGFDYELYNRNDINR			73	99.999						Mascot
	2	Putative uncharacterized protein OS=Oryza sativa										tr|B8AM48|B8AM4		35314.7	5.48	12	244	100	193		100
		subsp. indica GN=OsI_12519 PE=4 SV=1										8_ORYSI
Project 1\Sample project20121109\R12031-5-RS1-1																			66	of	562
		Peptide Information
		Calc. Mass		Obsrv. Mass	± da	± ppm	Start	End	Sequence			Ion	C. I. %	Modification				Rank	Result Type
							Seq.	Seq.				Score
		1180.63		1180.55	-0.086	-73	123	132	DINALEQHIK										Mascot
		1181.6		1181.5	-0.1005	-85	263	272	CYLSLAEQVR										Mascot
		1201.64		1201.55	-0.0851	-71	214	223	TGLPYIWHSK										Mascot
		1238.62		1238.5	-0.1181	-95	263	272	CYLSLAEQVR					Carbamidomethyl (C)[1]					Mascot
		1238.62		1238.5	-0.1181	-95	263	272	CYLSLAEQVR			38	95.657	Carbamidomethyl (C)[1]					Mascot
		1238.62		1238.65	0.0293	24	263	272	CYLSLAEQVR					Carbamidomethyl (C)[1]					Mascot
		1401.62		1401.62	-0.0077	-5	83	94	ASCISFKDSACR					Carbamidomethyl (C)[3,11]					Mascot
		1462.56		1462.49	-0.0645	-44	192	202	YDDMWAGWCMK					Carbamidomethyl (C)[9]					Mascot
		1478.55		1478.42	-0.1344	-91	192	202	YDDMWAGWCMK					Carbamidomethyl (C)[9], Oxidation (M)[4]					Mascot
		1494.55		1494.65	0.0968	65	192	202	YDDMWAGWCMK					Carbamidomethyl (C)[9], Oxidation (M)[4,10]					Mascot
		1495.76		1495.65	-0.112	-75	263	274	CYLSLAEQVREK					Carbamidomethyl (C)[1]					Mascot
		1501.7		1501.61	-0.0902	-60	61	72	VPEGFDYELYNR										Mascot
		1501.7		1501.61	-0.0902	-60	61	72	VPEGFDYELYNR			83	100						Mascot
		1592.73		1592.65	-0.0823	-52	105	117	YVFTIDDDCFVAK					Carbamidomethyl (C)[9]					Mascot
		1745.78		1745.8	0.0207	12	157	171	GTLFPMCGMNLAFDR					Carbamidomethyl (C)[7], Oxidation (M)[6]					Mascot
		1761.78		1761.78	0.0026	1	157	171	GTLFPMCGMNLAFDR					Carbamidomethyl (C)[7], Oxidation (M)[6,9]					Mascot
		1871.93		1871.92	-0.0087	-5	58	72	TIRVPEGFDYELYNR										Mascot
		2108.03		2108.06	0.0254	12	172	191	DLIGPAMYFGLMGDGQPI										Mascot
									GR
		2113.99		2113.98	-0.0184	-9	61	77	VPEGFDYELYNRNDINR										Mascot
		2113.99		2113.98	-0.0184	-9	61	77	VPEGFDYELYNRNDINR			73	99.999						Mascot
	3	Putative reversibly glycosylated polypeptide, 3'-partial										tr|Q84MY1|Q84MY		17177.8	6.58	5	172	100	155		100
		(Fragment) OS=Oryza sativa subsp. japonica										1_ORYSJ
		GN=OsJNBa0015G17.26 PE=4 SV=1
		Peptide Information
		Calc. Mass		Obsrv. Mass	± da	± ppm	Start	End	Sequence			Ion	C. I. %	Modification				Rank	Result Type
							Seq.	Seq.				Score
		1401.62		1401.62	-0.0077	-5	83	94	ASCISFKDSACR					Carbamidomethyl (C)[3,11]					Mascot
		1480.8		1480.67	-0.1356	-92	108	120	LILRGLVCFTCDK										Mascot
		1501.7		1501.61	-0.0902	-60	61	72	VPEGFDYELYNR										Mascot
		1501.7		1501.61	-0.0902	-60	61	72	VPEGFDYELYNR			83	100						Mascot
		1871.93		1871.92	-0.0087	-5	58	72	TIRVPEGFDYELYNR										Mascot
		2113.99		2113.98	-0.0184	-9	61	77	VPEGFDYELYNRNDINR										Mascot
		2113.99		2113.98	-0.0184	-9	61	77	VPEGFDYELYNRNDINR			73	99.999						Mascot
Project 1\Sample project20121109\R12031-5-RS1-1																			67	of	562
	4	Putative uncharacterized protein OS=Oryza sativa										tr|A2YAZ4|A2YAZ		34247.4	5.61	14	153	100	89		100
		subsp. indica GN=OsI_22266 PE=4 SV=1										4_ORYSI
		Protein Group
		Os06g0231300 protein OS=Oryza sativa subsp.										tr|Q67X37|Q67X37		34247.4		5.61
		japonica GN=Os06g0231300 PE=4 SV=1										_ORYSJ				1335
																144
		Peptide Information
		Calc. Mass		Obsrv. Mass	± da	± ppm	Start	End	Sequence			Ion	C. I. %	Modification				Rank	Result Type
							Seq.	Seq.				Score
		839.345		839.342	-0.0033	-4	125	131	DSMEVDK					Oxidation (M)[3]					Mascot
		839.345		839.342	-0.0033	-4	125	131	DSMEVDK					Oxidation (M)[3]					Mascot
		902.458		902.39	-0.0675	-75	80	87	AVVEAEER										Mascot
		1008.55		1008.47	-0.0848	-84	174	181	FVVCDIKK					Carbamidomethyl (C)[4]					Mascot
		1029.52		1029.47	-0.0503	-49	253	261	LADLDPETR										Mascot
		1149.51		1149.45	-0.0662	-58	225	232	QNQMEWWK										Mascot
		1349.68		1349.61	-0.0721	-53	59	70	SDLFRDPSAVSR										Mascot
		1401.72		1401.62	-0.1047	-75	233	245	SVVKGDPEVDTQK										Mascot
		1498.84		1498.75	-0.0888	-59	42	56	GGAIPFLQAAIDVAR										Mascot
		1601.78		1601.7	-0.0776	-48	2	15	AIISDFQEEEAPPR										Mascot
		1601.78		1601.7	-0.0776	-48	2	15	AIISDFQEEEAPPR			89	100						Mascot
		1652.72		1652.67	-0.0482	-29	293	306	FMAQHPEMDFSNAK										Mascot
		1776.89		1776.72	-0.1725	-97	71	87	VTSMASAARAVVEAEER										Mascot
		2088.98		2089.07	0.0992	47	112	131	APAEPKPESSAGKDSME					Oxidation (M)[16]					Mascot
									VDK
		2496.23		2496.27	0.0374	15	16	40	QQQQPASVAAAAGSGD										Mascot
									EVLAAELER
		2652.33		2652.36	0.0273	10	16	41	QQQQPASVAAAAGSGD										Mascot
									EVLAAELERR
	5	Putative uncharacterized protein OS=Oryza sativa										tr|B8B8B1|B8B8B1		41225.7	6.01	8	106	100	83		100
		subsp. indica GN=OsI_26792 PE=4 SV=1										_ORYSI
		Protein Group
		UDP-arabinopyranose mutase 3 OS=Oryza sativa										sp|Q6Z4G3|RGP3		41252.7		6.01
		subsp. japonica GN=UAM3 PE=1 SV=1										_ORYSJ				2288
																8184
		Peptide Information
		Calc. Mass		Obsrv. Mass	± da	± ppm	Start	End	Sequence			Ion	C. I. %	Modification				Rank	Result Type
							Seq.	Seq.				Score
		842.404		842.403	-0.0017	-2	328	334	VDGYFNK										Mascot
		1180.63		1180.55	-0.086	-73	121	130	DINALEQHIK										Mascot
		1201.64		1201.55	-0.0851	-71	264	273	TGLPYIWHSK										Mascot
Project 1\Sample project20121109\R12031-5-RS1-1																			68	of	562
		1401.62		1401.62	-0.0077	-5	81	92	ASCISFKDSACR					Carbamidomethyl (C)[3,11]					Mascot
		1501.7		1501.61	-0.0902	-60	59	70	VPEGFDYELYNR										Mascot
		1501.7		1501.61	-0.0902	-60	59	70	VPEGFDYELYNR			83	100						Mascot
		1745.78		1745.8	0.0207	12	207	221	GTLFPMCGMNLAFDR					Carbamidomethyl (C)[7], Oxidation (M)[6]					Mascot
		1761.78		1761.78	0.0026	1	207	221	GTLFPMCGMNLAFDR					Carbamidomethyl (C)[7], Oxidation (M)[6,9]					Mascot
		1871.93		1871.92	-0.0087	-5	56	70	TIRVPEGFDYELYNR										Mascot
		2108.03		2108.06	0.0254	12	222	241	DLIGPAMYFGLMGDGQPI										Mascot
									GR
	6	Alpha-1,4-glucan-protein synthase (Fragment)										tr|A6N1F0|A6N1F0		24389.1	6.36	7	63	92.307	38		95.657
		OS=Oryza sativa subsp. indica PE=2 SV=1										_ORYSI
		Peptide Information
		Calc. Mass		Obsrv. Mass	± da	± ppm	Start	End	Sequence			Ion	C. I. %	Modification				Rank	Result Type
							Seq.	Seq.				Score
		1181.6		1181.5	-0.1005	-85	166	175	CYLSLAEQVR										Mascot
		1201.64		1201.55	-0.0851	-71	117	126	TGLPYIWHSK										Mascot
		1224.64		1224.63	-0.0105	-9	10	20	GYPFSLREGAK										Mascot
		1238.62		1238.5	-0.1181	-95	166	175	CYLSLAEQVR					Carbamidomethyl (C)[1]					Mascot
		1238.62		1238.5	-0.1181	-95	166	175	CYLSLAEQVR			38	95.657	Carbamidomethyl (C)[1]					Mascot
		1238.62		1238.65	0.0293	24	166	175	CYLSLAEQVR					Carbamidomethyl (C)[1]					Mascot
		1462.56		1462.49	-0.0645	-44	95	105	YDDMWAGWCMK					Carbamidomethyl (C)[9]					Mascot
		1478.55		1478.42	-0.1344	-91	95	105	YDDMWAGWCMK					Carbamidomethyl (C)[9], Oxidation (M)[4]					Mascot
		1494.55		1494.65	0.0968	65	95	105	YDDMWAGWCMK					Carbamidomethyl (C)[9], Oxidation (M)[4,10]					Mascot
		1495.76		1495.65	-0.112	-75	166	177	CYLSLAEQVREK					Carbamidomethyl (C)[1]					Mascot
		1745.78		1745.8	0.0207	12	60	74	GTLFPMCGMNLAFDR					Carbamidomethyl (C)[7], Oxidation (M)[6]					Mascot
		1761.78		1761.78	0.0026	1	60	74	GTLFPMCGMNLAFDR					Carbamidomethyl (C)[7], Oxidation (M)[6,9]					Mascot
		2108.03		2108.06	0.0254	12	75	94	DLIGPAMYFGLMGDGQPI										Mascot
									GR
	7	Putative uncharacterized protein OS=Oryza sativa										tr|A2XJ86|A2XJ86		13664.9	6.58	3	50	0	38		95.657
		subsp. indica GN=OsI_12510 PE=4 SV=1										_ORYSI
		Peptide Information
		Calc. Mass		Obsrv. Mass	± da	± ppm	Start	End	Sequence			Ion	C. I. %	Modification				Rank	Result Type
							Seq.	Seq.				Score
		1181.6		1181.5	-0.1005	-85	71	80	CYLSLAEQVR										Mascot
		1201.64		1201.55	-0.0851	-71	22	31	TGLPYIWHSK										Mascot
		1238.62		1238.5	-0.1181	-95	71	80	CYLSLAEQVR					Carbamidomethyl (C)[1]					Mascot
		1238.62		1238.5	-0.1181	-95	71	80	CYLSLAEQVR			38	95.657	Carbamidomethyl (C)[1]					Mascot
		1238.62		1238.65	0.0293	24	71	80	CYLSLAEQVR					Carbamidomethyl (C)[1]					Mascot
Project 1\Sample project20121109\R12031-5-RS1-1																			69	of	562
		1495.76		1495.65	-0.112	-75	71	82	CYLSLAEQVREK					Carbamidomethyl (C)[1]					Mascot
	8	Uncharacterized protein OS=Oryza sativa subsp.										tr|B9FL71|B9FL71		24196.8	6.95	10	49	0
		japonica GN=OsJ_19247 PE=4 SV=1										_ORYSJ
		Peptide Information
		Calc. Mass		Obsrv. Mass	± da	± ppm	Start	End	Sequence			Ion	C. I. %	Modification				Rank	Result Type
							Seq.	Seq.				Score
		856.362		856.405	0.0433	51	158	164	NECTSFR										Mascot
		870.458		870.437	-0.0212	-24	130	136	HPKDFAR										Mascot
		870.458		870.437	-0.0212	-24	130	136	HPKDFAR										Mascot
		981.442		981.376	-0.0659	-67	146	155	GSCSSIGASR					Carbamidomethyl (C)[3]					Mascot
		1049.5		1049.53	0.0244	23	2	11	QSSAAAVEMR										Mascot
		1151.58		1151.5	-0.0821	-71	146	157	GSCSSIGASRVK										Mascot
		1180.54		1180.55	0.0012	1	1	11	MQSSAAAVEMR										Mascot
		1221.6		1221.53	-0.0677	-55	2	12	QSSAAAVEMRR					Oxidation (M)[9]					Mascot
		1221.6		1221.53	-0.0677	-55	2	12	QSSAAAVEMRR					Oxidation (M)[9]					Mascot
		2089.16		2089.07	-0.0881	-42	12	30	RNPEGIIAPLSPIWMPLG										Mascot
									K
		2107.96		2108.06	0.0909	43	137	155	WDTHMQQLKGSCSSIGA					Oxidation (M)[5]					Mascot
									SR
		2266.89		2267.01	0.1233	54	158	177	NECTSFRNFCGEENAEG										Mascot
									CTR
	9	Uncharacterized protein OS=Oryza sativa subsp.										tr|B9F9X4|B9F9X4		13536	11.4	7	44	0
		japonica GN=OsJ_11867 PE=4 SV=1										_ORYSJ
		Peptide Information
		Calc. Mass		Obsrv. Mass	± da	± ppm	Start	End	Sequence			Ion	C. I. %	Modification				Rank	Result Type
							Seq.	Seq.				Score
		1238.66		1238.65	-0.0108	-9	101	113	GRAAASSPPAPTR										Mascot
		1494.78		1494.65	-0.1344	-90	115	130	DGQVELGAATAPPVLG										Mascot
		1495.67		1495.65	-0.024	-16	2	15	SASAEDALICSSER					Carbamidomethyl (C)[10]					Mascot
		1626.71		1626.71	-0.0015	-1	1	15	MSASAEDALICSSER					Carbamidomethyl (C)[11]					Mascot
		1689.78		1689.64	-0.1337	-79	78	95	RPDGAVGDSSTTAEGGG										Mascot
									R
		2079.96		2079.95	-0.0142	-7	2	20	SASAEDALICSSEREGEL					Carbamidomethyl (C)[10]					Mascot
									R
		2089		2089.07	0.0728	35	74	95	ATARRPDGAVGDSSTTA										Mascot
									EGGGR
	10	Putative uncharacterized protein OS=Oryza sativa										tr|A2XPN5|A2XPN		57648.6	6.46	16	42	0
		subsp. indica GN=OsI_14599 PE=4 SV=1										5_ORYSI
		Protein Group
		H0201G08.10 protein OS=Oryza sativa										tr|Q25AD3|Q25AD		57634.5		6.46
		GN=H0201G08.10 PE=4 SV=1										3_ORYSA				381
Project 1\Sample project20121109\R12031-5-RS1-1																			70	of	562
																4697
		Peptide Information
		Calc. Mass		Obsrv. Mass	± da	± ppm	Start	End	Sequence			Ion	C. I. %	Modification				Rank	Result Type
							Seq.	Seq.				Score
		1029.51		1029.47	-0.0399	-39	458	466	VMLSSMYAK										Mascot
		1034.52		1034.47	-0.0443	-43	488	497	TPGCSSIELK										Mascot
		1061.5		1061.48	-0.017	-16	458	466	VMLSSMYAK					Oxidation (M)[2,6]					Mascot
		1118.47		1118.47	0.0061	5	290	297	CLIDMYCK					Carbamidomethyl (C)[1,7], Oxidation (M)[5]					Mascot
		1162.61		1162.52	-0.0932	-80	487	497	KTPGCSSIELK										Mascot
		1480.71		1480.67	-0.0442	-30	298	310	CGSIDNALQVFEK					Carbamidomethyl (C)[1]					Mascot
		1592.76		1592.65	-0.1081	-68	388	400	IEHYGCMIDLLGR					Carbamidomethyl (C)[6], Oxidation (M)[7]					Mascot
		1702.86		1702.83	-0.0301	-18	66	79	RLFDEMPEQGLVPR					Oxidation (M)[6]					Mascot
		1747.88		1747.82	-0.0565	-32	298	313	CGSIDNALQVFEKAPR										Mascot
		1953.97		1954.04	0.0748	38	441	457	IAAEELTRLDPDDPWGR										Mascot
		2096.98		2096.99	0.0147	7	449	466	LDPDDPWGRVMLSSMY					Oxidation (M)[11]					Mascot
									AK
		2108.04		2108.06	0.014	7	315	332	KDLFSWTTVICGLAMHG					Carbamidomethyl (C)[11], Oxidation (M)[15]					Mascot
									R
		2113.98		2113.98	-0.0003	0	413	431	TMPMDPNTVIWGAFLSA					Oxidation (M)[2,4]					Mascot
									CK
		2113.98		2113.98	-0.0003	0	413	431	TMPMDPNTVIWGAFLSA					Oxidation (M)[2,4]					Mascot
									CK
		2124.89		2125.04	0.1534	72	281	297	MNDDGYLDRCLIDMYCK					Carbamidomethyl (C)[10]					Mascot
		2298.24		2298.14	-0.0943	-41	16	37	SLSPAVHGAHLSASSIHC					Carbamidomethyl (C)[18]					Mascot
									LLLK
		2496.39		2496.27	-0.1196	-48	136	158	MIHALVVTSGIVPDVFVST										Mascot
									ELIR
		2652.5		2652.36	-0.1409	-53	13	37	LIKSLSPAVHGAHLSASSI					Carbamidomethyl (C)[21]					Mascot
									HCLLLK
Project 1\Sample project20121109\R12031-5-RS1-1																			71	of	562
Gel Idx/Pos			186/H13						Instr./Gel Origin		BA2151/Sample Project 20121109					Process Status		Analysis Succeeded
Plate [#] Name			[1] Sample Project 20121109						Instrument Sample Name							Spectra		11
Rank		Protein Name						Species				Accession No.		Protein MW	Protein	Pep.	Protein	Protein	Total Ion		Total Ion
															PI	Count	Score	Score	Score		C. I. %
																		C. I. %
	1	Ribulose bisphosphate carboxylase activase small										tr|G8CTM8|G8CT		47899.8	5.85	27	715	100	542		100
		isoform OS=Oryza sativa subsp. japonica PE=2 SV=1										M8_ORYSJ
		Protein Group
		Ribulose bisphosphate carboxylase/oxygenase										tr|H2KW98|H2KW		47470.6		5.8499
		activase, chloroplast, putative, expressed OS=Oryza										98_ORYSJ				999046
		sativa subsp. japonica GN=LOC_Os11g47970 PE=4														3257
		SV=1
		Peptide Information
		Calc. Mass		Obsrv. Mass	± da	± ppm	Start	End	Sequence			Ion	C. I. %	Modification				Rank	Result Type
							Seq.	Seq.				Score
		895.416		895.438	0.0221	25	343	349	VYDDEVR										Mascot
		902.469		902.495	0.0256	28	394	400	EQENVKR										Mascot
		940.468		940.51	0.0425	45	294	300	FYWAPTR										Mascot
		940.468		940.51	0.0425	45	294	300	FYWAPTR			23	0						Mascot
		1023.51		1023.54	0.0341	33	343	350	VYDDEVRK										Mascot
		1023.51		1023.54	0.0341	33	343	350	VYDDEVRK			33	80.786						Mascot
		1077.58		1077.59	0.0168	16	139	147	NFMTLPNIK										Mascot
		1078.59		1078.63	0.0435	40	201	209	YREAADIIK										Mascot
		1122.55		1122.52	-0.0299	-27	341	349	ARVYDDEVR										Mascot
		1152.71		1152.78	0.0699	61	148	158	VPLILGIWGGK										Mascot
		1228.6		1228.66	0.0528	43	163	172	SFQCELVFAK					Carbamidomethyl (C)[4]					Mascot
		1228.6		1228.66	0.0528	43	163	172	SFQCELVFAK			60	99.955	Carbamidomethyl (C)[4]					Mascot
		1246.62		1246.73	0.1095	88	384	393	LMEYGYMLVK										Mascot
		1262.62		1262.67	0.0581	46	384	393	LMEYGYMLVK					Oxidation (M)[2]					Mascot
		1278.61		1278.65	0.0441	34	384	393	LMEYGYMLVK					Oxidation (M)[2,7]					Mascot
		1326.62		1326.7	0.0764	58	294	303	FYWAPTRDDR										Mascot
		1326.62		1326.7	0.0764	58	294	303	FYWAPTRDDR			42	97.254						Mascot
		1331.71		1331.66	-0.0431	-32	26	37	KQVTSAVNYHGK										Mascot
		1460.75		1460.79	0.0415	28	351	363	WVSDTGVENIGKR										Mascot
		1712.76		1712.81	0.0587	34	213	227	MCCLFINDLDAGAGR					Carbamidomethyl (C)[2,3]					Mascot
		1712.76		1712.81	0.0587	34	213	227	MCCLFINDLDAGAGR			126	100	Carbamidomethyl (C)[2,3]					Mascot
		1717.88		1717.92	0.0469	27	309	323	GIFRTDNVPDEDIVK										Mascot
		1728.75		1728.8	0.0485	28	213	227	MCCLFINDLDAGAGR					Carbamidomethyl (C)[2,3], Oxidation (M)[1]					Mascot
Project 1\Sample project20121109\R12031-5-RS1-1				1728.8															72	Mascot	of	562
		1728.75		1728.8	0.0485	28	213	227	MCCLFINDLDAGAGR			122	100	Carbamidomethyl (C)[2,3], Oxidation (M)[1]					Mascot
		1775.85		1775.95	0.0952	54	369	383	EGPPEFEQPKMTIEK					Oxidation (M)[11]					Mascot
		1868.95		1869.02	0.0619	33	324	340	IVDSFPGQSIDFFGALR										Mascot
		1868.95		1869.02	0.0619	33	324	340	IVDSFPGQSIDFFGALR			138	100						Mascot
		1874.95		1875.04	0.0928	49	27	43	QVTSAVNYHGKSSNINR										Mascot
		1894.91		1894.99	0.0735	39	64	80	GLAYDISDDQQDITRGK										Mascot
		1897.87		1898.03	0.1587	84	211	227	GKMCCLFINDLDAGAGR					Carbamidomethyl (C)[4,5]					Mascot
		1913.87		1913.91	0.0409	21	211	227	GKMCCLFINDLDAGAGR					Carbamidomethyl (C)[4,5], Oxidation (M)[3]					Mascot
		2089.17		2089.23	0.0622	30	269	287	VPIIVTGNDFSTLYAPLIR										Mascot
		2089.17		2089.23	0.0622	30	269	287	VPIIVTGNDFSTLYAPLIR			121	100						Mascot
		2304.07		2304.1	0.0308	13	173	195	MGINPIMMSAGELESGN										Mascot
									AGEPAK
		2320.06		2320.08	0.0146	6	173	195	MGINPIMMSAGELESGN					Oxidation (M)[1]					Mascot
									AGEPAK
		2324.11		2324.18	0.0696	30	401	422	VQLAEQYLSEAALGDAN										Mascot
									SDAMK
		2336.06		2336.11	0.0547	23	173	195	MGINPIMMSAGELESGN					Oxidation (M)[1,7]					Mascot
									AGEPAK
		2340.1		2340.15	0.0525	22	401	422	VQLAEQYLSEAALGDAN					Oxidation (M)[21]					Mascot
									SDAMK
		2352.05		2352.09	0.0396	17	173	195	MGINPIMMSAGELESGN					Oxidation (M)[1,7,8]					Mascot
									AGEPAK
		2496.2		2496.24	0.0374	15	400	422	RVQLAEQYLSEAALGDA					Oxidation (M)[22]					Mascot
									NSDAMK
		2700.44		2700.52	0.0799	30	264	287	EDNPRVPIIVTGNDFSTLY										Mascot
									APLIR
		2734.32		2734.46	0.1418	52	173	198	MGINPIMMSAGELESGN					Oxidation (M)[1,7,8]					Mascot
									AGEPAKLIR
		3094.54		3094.63	0.0886	29	313	340	TDNVPDEDIVKIVDSFPG										Mascot
									QSIDFFGALR
	2	Os11g0707000 protein (Fragment) OS=Oryza sativa										tr|A0A0P0Y677|A0		42377.9	5.05	25	714	100	542		100
		subsp. japonica GN=Os11g0707000 PE=4 SV=1										A0P0Y677_ORYS
												J
		Peptide Information
		Calc. Mass		Obsrv. Mass	± da	± ppm	Start	End	Sequence			Ion	C. I. %	Modification				Rank	Result Type
							Seq.	Seq.				Score
		895.416		895.438	0.0221	25	291	297	VYDDEVR										Mascot
		902.469		902.495	0.0256	28	342	348	EQENVKR										Mascot
		940.468		940.51	0.0425	45	242	248	FYWAPTR										Mascot
		940.468		940.51	0.0425	45	242	248	FYWAPTR			23	0						Mascot
		1023.51		1023.54	0.0341	33	291	298	VYDDEVRK										Mascot
		1023.51		1023.54	0.0341	33	291	298	VYDDEVRK			33	80.786						Mascot
		1077.58		1077.59	0.0168	16	87	95	NFMTLPNIK										Mascot
		1078.59		1078.63	0.0435	40	149	157	YREAADIIK										Mascot
Project 1\Sample project20121109\R12031-5-RS1-1																			73	of	562
		1122.55		1122.52	-0.0299	-27	289	297	ARVYDDEVR										Mascot
		1152.71		1152.78	0.0699	61	96	106	VPLILGIWGGK										Mascot
		1228.6		1228.66	0.0528	43	111	120	SFQCELVFAK					Carbamidomethyl (C)[4]					Mascot
		1228.6		1228.66	0.0528	43	111	120	SFQCELVFAK			60	99.955	Carbamidomethyl (C)[4]					Mascot
		1246.62		1246.73	0.1095	88	332	341	LMEYGYMLVK										Mascot
		1262.62		1262.67	0.0581	46	332	341	LMEYGYMLVK					Oxidation (M)[2]					Mascot
		1278.61		1278.65	0.0441	34	332	341	LMEYGYMLVK					Oxidation (M)[2,7]					Mascot
		1326.62		1326.7	0.0764	58	242	251	FYWAPTRDDR										Mascot
		1326.62		1326.7	0.0764	58	242	251	FYWAPTRDDR			42	97.254						Mascot
		1460.75		1460.79	0.0415	28	299	311	WVSDTGVENIGKR										Mascot
		1712.76		1712.81	0.0587	34	161	175	MCCLFINDLDAGAGR					Carbamidomethyl (C)[2,3]					Mascot
		1712.76		1712.81	0.0587	34	161	175	MCCLFINDLDAGAGR			126	100	Carbamidomethyl (C)[2,3]					Mascot
		1717.88		1717.92	0.0469	27	257	271	GIFRTDNVPDEDIVK										Mascot
		1728.75		1728.8	0.0485	28	161	175	MCCLFINDLDAGAGR					Carbamidomethyl (C)[2,3], Oxidation (M)[1]					Mascot
		1728.75		1728.8	0.0485	28	161	175	MCCLFINDLDAGAGR			122	100	Carbamidomethyl (C)[2,3], Oxidation (M)[1]					Mascot
		1775.85		1775.95	0.0952	54	317	331	EGPPEFEQPKMTIEK					Oxidation (M)[11]					Mascot
		1868.95		1869.02	0.0619	33	272	288	IVDSFPGQSIDFFGALR										Mascot
		1868.95		1869.02	0.0619	33	272	288	IVDSFPGQSIDFFGALR			138	100						Mascot
		1894.91		1894.99	0.0735	39	12	28	GLAYDISDDQQDITRGK										Mascot
		1897.87		1898.03	0.1587	84	159	175	GKMCCLFINDLDAGAGR					Carbamidomethyl (C)[4,5]					Mascot
		1913.87		1913.91	0.0409	21	159	175	GKMCCLFINDLDAGAGR					Carbamidomethyl (C)[4,5], Oxidation (M)[3]					Mascot
		2089.17		2089.23	0.0622	30	217	235	VPIIVTGNDFSTLYAPLIR										Mascot
		2089.17		2089.23	0.0622	30	217	235	VPIIVTGNDFSTLYAPLIR			121	100						Mascot
		2304.07		2304.1	0.0308	13	121	143	MGINPIMMSAGELESGN										Mascot
									AGEPAK
		2320.06		2320.08	0.0146	6	121	143	MGINPIMMSAGELESGN					Oxidation (M)[1]					Mascot
									AGEPAK
		2324.11		2324.18	0.0696	30	349	370	VQLAEQYLSEAALGDAN										Mascot
									SDAMK
		2336.06		2336.11	0.0547	23	121	143	MGINPIMMSAGELESGN					Oxidation (M)[1,7]					Mascot
									AGEPAK
		2340.1		2340.15	0.0525	22	349	370	VQLAEQYLSEAALGDAN					Oxidation (M)[21]					Mascot
[truncated: 17,330 more rows]
