# Supplementary material for: Comparative Proteomic Analysis of Susceptible and Resistant Rice Plants during Early Infestation by Small Brown Planthopper
Source: Front Plant Sci. 2017 Oct 17;8:1744. doi: 10.3389/fpls.2017.01744 (PMC5651024; doi:10.3389/fpls.2017.01744)
Supplement: Supplementary file 6 [file DataSheet3.XLSX]

## Sheet: Sheet1
Gel Idx/Pos			2/A2						Instr./Gel Origin		BA2151/Sample Project 20121109					Process Status		Analysis Succeeded
Plate [#] Name			[1] Sample Project 20121109						Instrument Sample Name							Spectra		11
Rank		Protein Name						Species				Accession No.		Protein MW	Protein	Pep.	Protein	Protein	Total Ion		Total Ion
															PI	Count	Score	Score	Score		C. I. %
																		C. I. %
	1	Salt stress root protein RS1 OS=Oryza sativa subsp.										sp|A2WMG6|SRS		21787.5	4.92	10	409	100	354		100
		indica GN=OsI_001009 PE=1 SV=1										1_ORYSI
		Protein Group
		Salt stress root protein RS1 OS=Oryza sativa subsp.										sp|Q0JPA6|SRS1_		21787.5		4.92
		japonica GN=Os01g0233000 PE=2 SV=1										ORYSJ				762
																9395
		Peptide Information
		Calc. Mass		Obsrv. Mass	± da	± ppm	Start	End	Sequence			Ion	C. I. %	Modification				Rank	Result Type
							Seq.	Seq.				Score
		820.456		820.391	-0.065	-79	24	31	AAAAEFLK										Mascot
		849.472		849.439	-0.0329	-39	87	93	FLEELAK										Mascot
		948.551		948.542	-0.009	-9	23	31	KAAAAEFLK										Mascot
		1051.54		1051.53	-0.0126	-12	32	40	SFNKEEIGK										Mascot
		1296.69		1296.62	-0.0771	-59	24	35	AAAAEFLKSFNK										Mascot
		1411.77		1411.72	-0.0466	-33	53	65	VVEVVESSPPEIK										Mascot
		1411.77		1411.72	-0.0466	-33	53	65	VVEVVESSPPEIK			64	99.987						Mascot
		1514.82		1514.84	0.014	9	94	108	IDFPGAKPVSDAVAK										Mascot
		1514.82		1514.84	0.014	9	94	108	IDFPGAKPVSDAVAK			41	97.191						Mascot
		1644.92		1644.89	-0.0319	-19	109	124	SGTTPLSPAIAFILEK										Mascot
		1644.92		1644.89	-0.0319	-19	109	124	SGTTPLSPAIAFILEK			111	100						Mascot
		2345.28		2345.25	-0.0297	-13	87	108	FLEELAKIDFPGAKPVSD										Mascot
									AVAK
		2345.28		2345.25	-0.0297	-13	87	108	FLEELAKIDFPGAKPVSD			138	100						Mascot
									AVAK
		2680.35		2680.36	0.0157	6	125	149	VAPFVPKEEPKPEPEAEA										Mascot
									AAETTSR
	2	RS1 (Fragment) OS=Oryza sativa subsp. japonica										tr|S5CGQ2|S5CG		7288.9	6.26	6	100	99.998	64		99.987
		GN=RS1 PE=4 SV=1										Q2_ORYSJ
		Protein Group
		RS1 (Fragment) OS=Oryza sativa subsp. indica										tr|S5CLF6|S5CLF6		7288.9		6.26
		GN=RS1 PE=4 SV=1										_ORYSI				2288
																8184
		Peptide Information
		Calc. Mass		Obsrv. Mass	± da	± ppm	Start	End	Sequence			Ion	C. I. %	Modification				Rank	Result Type
							Seq.	Seq.				Score
		820.456		820.391	-0.065	-79	24	31	AAAAEFLK										Mascot
Project 1\Sample project20121109\R12031-5-RS1-2				820.391															8	Mascot	of	538
		849.483		849.439	-0.0441	-52	2	8	TSVWKTK										Mascot
		948.551		948.542	-0.009	-9	23	31	KAAAAEFLK										Mascot
		1051.54		1051.53	-0.0126	-12	32	40	SFNKEEIGK										Mascot
		1296.69		1296.62	-0.0771	-59	24	35	AAAAEFLKSFNK										Mascot
		1411.77		1411.72	-0.0466	-33	53	65	VVEVVESSPPEIK										Mascot
		1411.77		1411.72	-0.0466	-33	53	65	VVEVVESSPPEIK			64	99.987						Mascot
	3	Chlorophyll a-b binding protein, chloroplastic OS=Oryza										tr|Q53N82|Q53N8		24316.6	5.95	6	76	99.605	47		99.374
		sativa subsp. japonica GN=LOC_Os11g13890 PE=3										2_ORYSJ
		SV=1
		Peptide Information
		Calc. Mass		Obsrv. Mass	± da	± ppm	Start	End	Sequence			Ion	C. I. %	Modification				Rank	Result Type
							Seq.	Seq.				Score
		949.464		949.427	-0.0373	-39	65	71	WYGPDRR										Mascot
		949.464		949.427	-0.0373	-39	65	71	WYGPDRR			7	0						Mascot
		1172.67		1172.61	-0.0574	-49	72	81	IFLPEGLLDR										Mascot
		1263.65		1263.62	-0.028	-22	113	122	YQAYELIHAR										Mascot
		1263.65		1263.62	-0.028	-22	113	122	YQAYELIHAR			47	99.374						Mascot
		1411.74		1411.72	-0.0156	-11	123	134	WVVLVGGAEYYR										Mascot
		1411.74		1411.72	-0.0156	-11	123	134	WVVLVGGAEYYR										Mascot
		1954.06		1954.04	-0.0215	-11	22	40	YATAAPTTGAQKIVSLFS										Mascot
									K
		2111.09		2111.1	0.0076	4	202	221	HLSDPFGNNLLTVISGAA										Mascot
									ER
	4	Chlorophyll a-b binding protein, chloroplastic OS=Oryza										tr|A2ZD01|A2ZD01		30320.6	5.5	5	68	97.007	47		99.374
		sativa subsp. indica GN=OsI_35663 PE=3 SV=1										_ORYSI
		Protein Group
		Chlorophyll a-b binding protein, chloroplastic OS=Oryza										tr|Q53N83|Q53N8		30264.6		5.5
		sativa subsp. japonica GN=LOC_Os11g13890 PE=2										3_ORYSJ
		SV=1
		Peptide Information
		Calc. Mass		Obsrv. Mass	± da	± ppm	Start	End	Sequence			Ion	C. I. %	Modification				Rank	Result Type
							Seq.	Seq.				Score
		949.464		949.427	-0.0373	-39	65	71	WYGPDRR										Mascot
		949.464		949.427	-0.0373	-39	65	71	WYGPDRR			7	0						Mascot
		1172.67		1172.61	-0.0574	-49	72	81	IFLPEGLLDR										Mascot
		1263.65		1263.62	-0.028	-22	113	122	YQAYELIHAR										Mascot
		1263.65		1263.62	-0.028	-22	113	122	YQAYELIHAR			47	99.374						Mascot
		1954.06		1954.04	-0.0215	-11	22	40	YATAAPTTGAQKIVSLFS										Mascot
									K
Project 1\Sample project20121109\R12031-5-RS1-2																			9	of	538
		2111.09		2111.1	0.0076	4	260	279	HLSDPFGNNLLTVISGAA										Mascot
									ER
	5	Chlorophyll a-b binding protein, chloroplastic OS=Oryza										tr|H2KWC8|H2KW		19946.2	7.68	4	68	97.007	47		99.374
		sativa subsp. japonica GN=LOC_Os11g13890 PE=3										C8_ORYSJ
		SV=1
		Peptide Information
		Calc. Mass		Obsrv. Mass	± da	± ppm	Start	End	Sequence			Ion	C. I. %	Modification				Rank	Result Type
							Seq.	Seq.				Score
		949.464		949.427	-0.0373	-39	65	71	WYGPDRR										Mascot
		949.464		949.427	-0.0373	-39	65	71	WYGPDRR			7	0						Mascot
		1172.67		1172.61	-0.0574	-49	72	81	IFLPEGLLDR										Mascot
		1263.65		1263.62	-0.028	-22	113	122	YQAYELIHAR										Mascot
		1263.65		1263.62	-0.028	-22	113	122	YQAYELIHAR			47	99.374						Mascot
		1954.06		1954.04	-0.0215	-11	22	40	YATAAPTTGAQKIVSLFS										Mascot
									K
	6	Chlorophyll a-b binding protein, chloroplastic OS=Oryza										tr|Q53N81|Q53N8		26533.9	9.07	4	64	94.028	47		99.374
		sativa subsp. japonica GN=LOC_Os11g13890 PE=3										1_ORYSJ
		SV=1
		Peptide Information
		Calc. Mass		Obsrv. Mass	± da	± ppm	Start	End	Sequence			Ion	C. I. %	Modification				Rank	Result Type
							Seq.	Seq.				Score
		949.464		949.427	-0.0373	-39	65	71	WYGPDRR										Mascot
		949.464		949.427	-0.0373	-39	65	71	WYGPDRR			7	0						Mascot
		1172.67		1172.61	-0.0574	-49	72	81	IFLPEGLLDR										Mascot
		1263.65		1263.62	-0.028	-22	113	122	YQAYELIHAR										Mascot
		1263.65		1263.62	-0.028	-22	113	122	YQAYELIHAR			47	99.374						Mascot
		1954.06		1954.04	-0.0215	-11	22	40	YATAAPTTGAQKIVSLFS										Mascot
									K
	7	Chlorophyll a-b binding protein, chloroplastic OS=Oryza										tr|H2KW47|H2KW		23924.1	4.73	4	58	76.226	47		99.374
		sativa subsp. japonica GN=LOC_Os11g13890 PE=3										47_ORYSJ
		SV=1
		Peptide Information
		Calc. Mass		Obsrv. Mass	± da	± ppm	Start	End	Sequence			Ion	C. I. %	Modification				Rank	Result Type
							Seq.	Seq.				Score
		949.404		949.427	0.0222	23	1	9	MSSPSGPDR					Oxidation (M)[1]					Mascot
		949.404		949.427	0.0222	23	1	9	MSSPSGPDR					Oxidation (M)[1]					Mascot
		1172.67		1172.61	-0.0574	-49	11	20	IFLPEGLLDR										Mascot
		1263.65		1263.62	-0.028	-22	52	61	YQAYELIHAR										Mascot
		1263.65		1263.62	-0.028	-22	52	61	YQAYELIHAR			47	99.374						Mascot
Project 1\Sample project20121109\R12031-5-RS1-2				1263.62															10	Mascot	of	538
		2111.09		2111.1	0.0076	4	199	218	HLSDPFGNNLLTVISGAA										Mascot
									ER
	8	Chlorophyll a-b binding protein, chloroplastic										tr|A6MZY2|A6MZY		21627	4.68	2	53	13.682	47		99.374
		(Fragment) OS=Oryza sativa subsp. indica PE=2 SV=1										2_ORYSI
		Peptide Information
		Calc. Mass		Obsrv. Mass	± da	± ppm	Start	End	Sequence			Ion	C. I. %	Modification				Rank	Result Type
							Seq.	Seq.				Score
		1263.65		1263.62	-0.028	-22	31	40	YQAYELIHAR										Mascot
		1263.65		1263.62	-0.028	-22	31	40	YQAYELIHAR			47	99.374						Mascot
		2111.09		2111.1	0.0076	4	178	197	HLSDPFGNNLLTVISGAA										Mascot
									ER
	9	Auxin response factor OS=Oryza sativa subsp. japonica										tr|B9EYJ2|B9EYJ2		72514.8	6.63	16	51	0
		GN=OsJ_02959 PE=3 SV=1										_ORYSJ
		Peptide Information
		Calc. Mass		Obsrv. Mass	± da	± ppm	Start	End	Sequence			Ion	C. I. %	Modification				Rank	Result Type
							Seq.	Seq.				Score
		1049.5		1049.55	0.0486	46	453	462	GGTLSDACIR					Carbamidomethyl (C)[8]					Mascot
		1263.6		1263.62	0.0202	16	561	570	VLDECTRNEK					Carbamidomethyl (C)[5]					Mascot
		1263.6		1263.62	0.0202	16	561	570	VLDECTRNEK					Carbamidomethyl (C)[5]					Mascot
		1354.62		1354.66	0.0397	29	259	269	LRYESEDASER										Mascot
		1517.76		1517.84	0.0805	53	246	258	SFSQPFSVGMRFK										Mascot
		1601.88		1601.76	-0.1189	-74	150	163	HLLTTGWSGFINKK										Mascot
		1676.8		1676.85	0.05	30	243	256	FMRSFSQPFSVGMR										Mascot
		1677.8		1677.72	-0.0873	-52	399	413	SCSINMSNNILGVPR					Carbamidomethyl (C)[2], Oxidation (M)[6]					Mascot
		1924.01		1923.88	-0.1332	-69	552	567	LWPHLISGKVLDECTR					Carbamidomethyl (C)[14]					Mascot
		1961		1960.94	-0.0566	-29	231	245	LSQSEFIIPYWKFMR					Oxidation (M)[14]					Mascot
		2131.93		2132.09	0.1604	75	62	82	EGEDGAACDGEGEDAVK										Mascot
									RPAR
		2171.92		2172.12	0.1983	91	418	437	TPSGNPGFSYHCSGFGE					Carbamidomethyl (C)[12]					Mascot
									SQR
		2187		2187.11	0.118	54	516	533	MPGLEYIYGCLDRNENS					Carbamidomethyl (C)[10]					Mascot
									R
		2694.32		2694.16	-0.165	-61	108	130	AAEDCFPPLDYSLQRPF					Carbamidomethyl (C)[5]					Mascot
									QELVAK
		2736.29		2736.41	0.1186	43	335	360	SCFPQVNPDIVLPNGSVS										Mascot
									SDFAESAR
		2768.29		2768.33	0.0357	13	594	619	IFGISLTEKAQAGDEVDC										Mascot
									GNASYHSR
		3033.61		3033.63	0.0203	7	620	647	LQSLKPQMPKSLGSSCA										Mascot
									TVHEQRPVVGR
	10	Uncharacterized protein OS=Oryza sativa subsp.										tr|B9FAZ7|B9FAZ7		53122.3	5.76	15	49	0
		japonica GN=OsJ_09348 PE=3 SV=1										_ORYSJ
Project 1\Sample project20121109\R12031-5-RS1-2																			11	of	538
		Peptide Information
		Calc. Mass		Obsrv. Mass	± da	± ppm	Start	End	Sequence			Ion	C. I. %	Modification				Rank	Result Type
							Seq.	Seq.				Score
		820.42		820.391	-0.0286	-35	394	400	WITSEGK										Mascot
		822.381		822.34	-0.0412	-50	378	384	MEGVWGK					Oxidation (M)[1]					Mascot
		870.479		870.436	-0.0429	-49	290	296	NPRVEQK										Mascot
		948.475		948.542	0.067	71	131	139	AQMLMAGAR										Mascot
		1158.6		1158.57	-0.0264	-23	368	377	VLVFSYSMGR										Mascot
		1172.66		1172.61	-0.0535	-46	263	273	DTTVNLLLAGR										Mascot
		1601.79		1601.76	-0.0283	-18	409	422	FFSFNAGPRTCLGK					Carbamidomethyl (C)[11]					Mascot
		1677.84		1677.72	-0.1253	-75	181	193	HIIPMSCWKLMYR										Mascot
		1910.93		1910.97	0.0375	20	349	367	AVAADDVLPSGHEMKAG										Mascot
									DK
		1953.88		1954.04	0.1596	82	378	393	MEGVWGKDCTEFLPER					Carbamidomethyl (C)[9]					Mascot
		2187.12		2187.11	-0.0095	-4	274	292	DTTGAALSWFFYILSKNP										Mascot
									R
		2753.36		2753.33	-0.0289	-10	339	363	LYPSVPFEHKAVAADDVL					Oxidation (M)[24]					Mascot
									PSGHEMK
		2768.19		2768.33	0.1421	51	452	475	AEAVHHPAHEEWARCH					Carbamidomethyl (C)[15]					Mascot
									GQEEGHHG
		3012.56		3012.66	0.1067	35	140	168	LTFDVTCTLVFGVDTGCL										Mascot
									SAGLPVIPFAR
		3549.65		3549.77	0.123	35	1	27	MDMLLCFVEIFSILCCCIIY					Carbamidomethyl (C)[6,15,16,17], Oxidation					Mascot
									YYHLQTK					(M)[1]
Project 1\Sample project20121109\R12031-5-RS1-2																			12	of	538
Gel Idx/Pos			3/A3						Instr./Gel Origin		BA2151/Sample Project 20121109					Process Status		Analysis Succeeded
Plate [#] Name			[1] Sample Project 20121109						Instrument Sample Name							Spectra		11
Rank		Protein Name						Species				Accession No.		Protein MW	Protein	Pep.	Protein	Protein	Total Ion		Total Ion
															PI	Count	Score	Score	Score		C. I. %
																		C. I. %
	1	Putative uncharacterized protein OS=Oryza sativa										tr|A2ZBS9|A2ZBS		17529.8	5.13	10	933	100	849		100
		subsp. indica GN=OsI_35229 PE=4 SV=1										9_ORYSI
		Protein Group
		Os11g0165700 protein OS=Oryza sativa subsp.										tr|Q0IUD6|Q0IUD6		17530.8		4.98
		japonica GN=Os11g0165700 PE=4 SV=1										_ORYSJ				190
																7349
		Peptide Information
		Calc. Mass		Obsrv. Mass	± da	± ppm	Start	End	Sequence			Ion	C. I. %	Modification				Rank	Result Type
							Seq.	Seq.				Score
		1050.54		1050.53	-0.0019	-2	46	54	FSYLHAANK										Mascot
		1206.64		1206.71	0.0726	60	46	55	FSYLHAANKR										Mascot
		1286.58		1286.6	0.0213	17	104	114	NNNNPDWLGDK										Mascot
		1286.58		1286.6	0.0213	17	104	114	NNNNPDWLGDK			71	99.996						Mascot
		1422.69		1422.72	0.0273	19	34	45	IWYDEDGINGLK										Mascot
		1422.69		1422.72	0.0273	19	34	45	IWYDEDGINGLK			84	100						Mascot
		1515.72		1515.74	0.0244	16	104	116	NNNNPDWLGDKTK										Mascot
		1515.72		1515.74	0.0244	16	104	116	NNNNPDWLGDKTK			91	100						Mascot
		2232.06		2232.1	0.0398	18	117	136	EGDYFSVPVEDGQIVAFF										Mascot
									GR
		2232.06		2232.1	0.0398	18	117	136	EGDYFSVPVEDGQIVAFF			189	100						Mascot
									GR
		2340.2		2340.22	0.0206	9	8	30	VGPFGAGGTPVDIDHTLP										Mascot
									PDHLK
		2340.2		2340.22	0.0206	9	8	30	VGPFGAGGTPVDIDHTLP			129	100						Mascot
									PDHLK
		2454.21		2454.19	-0.0151	-6	34	54	IWYDEDGINGLKFSYLHA										Mascot
									ANK
		2461.2		2461.24	0.0322	13	115	136	TKEGDYFSVPVEDGQIVA										Mascot
									FFGR
		2461.2		2461.24	0.0322	13	115	136	TKEGDYFSVPVEDGQIVA			25	0						Mascot
									FFGR
		3042.31		3042.37	0.0582	19	62	88	VWGDDSGSSDEINIEDD										Mascot
									DDYVNKLEGR
		3042.31		3042.37	0.0582	19	62	88	VWGDDSGSSDEINIEDD			259	100						Mascot
									DDYVNKLEGR
	2	Os11g0165700 protein OS=Oryza sativa subsp.										tr|A0A0N7KSH4|A		19906.9	5.16	10	928	100	849		100
		japonica GN=Os11g0165700 PE=4 SV=1										0A0N7KSH4_ORY
												SJ
		Peptide Information
							Start	End				Ion
Project 1\Sample project20121109\R12031-5-RS1-2		Calc. Mass		Obsrv. Mass	± da	± ppm			Sequence				C. I. %	Modification				Rank	13	Result Type	of	538
							Seq.	Seq.				Score
		1050.54		1050.53	-0.0019	-2	68	76	FSYLHAANK										Mascot
		1206.64		1206.71	0.0726	60	68	77	FSYLHAANKR										Mascot
		1286.58		1286.6	0.0213	17	126	136	NNNNPDWLGDK										Mascot
		1286.58		1286.6	0.0213	17	126	136	NNNNPDWLGDK			71	99.996						Mascot
		1422.69		1422.72	0.0273	19	56	67	IWYDEDGINGLK										Mascot
		1422.69		1422.72	0.0273	19	56	67	IWYDEDGINGLK			84	100						Mascot
		1515.72		1515.74	0.0244	16	126	138	NNNNPDWLGDKTK										Mascot
		1515.72		1515.74	0.0244	16	126	138	NNNNPDWLGDKTK			91	100						Mascot
		2232.06		2232.1	0.0398	18	139	158	EGDYFSVPVEDGQIVAFF										Mascot
									GR
		2232.06		2232.1	0.0398	18	139	158	EGDYFSVPVEDGQIVAFF			189	100						Mascot
									GR
		2340.2		2340.22	0.0206	9	30	52	VGPFGAGGTPVDIDHTLP										Mascot
									PDHLK
		2340.2		2340.22	0.0206	9	30	52	VGPFGAGGTPVDIDHTLP			129	100						Mascot
									PDHLK
		2454.21		2454.19	-0.0151	-6	56	76	IWYDEDGINGLKFSYLHA										Mascot
									ANK
		2461.2		2461.24	0.0322	13	137	158	TKEGDYFSVPVEDGQIVA										Mascot
									FFGR
		2461.2		2461.24	0.0322	13	137	158	TKEGDYFSVPVEDGQIVA			25	0						Mascot
									FFGR
		3042.31		3042.37	0.0582	19	84	110	VWGDDSGSSDEINIEDD										Mascot
									DDYVNKLEGR
		3042.31		3042.37	0.0582	19	84	110	VWGDDSGSSDEINIEDD			259	100						Mascot
									DDYVNKLEGR
	3	Transposon protein, putative, CACTA, En/Spm										tr|Q53KV8|Q53KV		285422	6.05	20	871	100	846		100
		sub-class OS=Oryza sativa subsp. japonica										8_ORYSJ
		GN=LOC_Os11g06570 PE=4 SV=1
		Peptide Information
		Calc. Mass		Obsrv. Mass	± da	± ppm	Start	End	Sequence			Ion	C. I. %	Modification				Rank	Result Type
							Seq.	Seq.				Score
		1050.54		1050.53	-0.0019	-2	2393	2401	FSYLHAANK										Mascot
		1206.64		1206.71	0.0726	60	2393	2402	FSYLHAANKR										Mascot
		1207.69		1207.71	0.023	19	327	337	IVCPLGLEVHK										Mascot
		1286.58		1286.6	0.0213	17	2451	2461	NNNNPDWLGDK										Mascot
		1286.58		1286.6	0.0213	17	2451	2461	NNNNPDWLGDK			71	99.996						Mascot
		1405.61		1405.65	0.0342	24	1234	1244	CRENVNENENK					Carbamidomethyl (C)[1]					Mascot
		1422.69		1422.72	0.0273	19	2381	2392	IWYDEDGINGLK										Mascot
		1422.69		1422.72	0.0273	19	2381	2392	IWYDEDGINGLK			84	100						Mascot
		1515.72		1515.74	0.0244	16	2451	2463	NNNNPDWLGDKTK										Mascot
		1515.72		1515.74	0.0244	16	2451	2463	NNNNPDWLGDKTK			91	100						Mascot
Project 1\Sample project20121109\R12031-5-RS1-2																			14	of	538
		1547.87		1547.72	-0.1491	-96	492	504	KYIMMPIIIQGPK					Oxidation (M)[4]					Mascot
		1835.86		1835.82	-0.0459	-25	1479	1493	MAEQFQSFKGDLYQK					Oxidation (M)[1]					Mascot
		1836.87		1836.93	0.067	36	705	719	DTLEAHNDLKHMEQR										Mascot
		2228.04		2228.01	-0.0344	-15	2077	2095	FHQLYMEMSATGREMIG										Mascot
									AR
		2231.02		2231.05	0.0347	16	1357	1377	DVEGNQEEEASGSQPSV										Mascot
									GQKR
		2232.06		2232.1	0.0398	18	2464	2483	EGDYFSVPVEDGQIVAFF										Mascot
									GR
		2232.06		2232.1	0.0398	18	2464	2483	EGDYFSVPVEDGQIVAFF			189	100						Mascot
									GR
		2340.2		2340.22	0.0206	9	2355	2377	VGPFGAGGTPVDIDHTLP										Mascot
									PDHLK
		2340.2		2340.22	0.0206	9	2355	2377	VGPFGAGGTPVDIDHTLP			129	100						Mascot
									PDHLK
		2362.13		2362.2	0.0667	28	747	767	ESMFECLESIKVPSGYST										Mascot
									NIK
		2454.21		2454.19	-0.0151	-6	2381	2401	IWYDEDGINGLKFSYLHA										Mascot
									ANK
		2461.2		2461.24	0.0322	13	2462	2483	TKEGDYFSVPVEDGQIVA										Mascot
									FFGR
		2461.2		2461.24	0.0322	13	2462	2483	TKEGDYFSVPVEDGQIVA			25	0						Mascot
									FFGR
		2982.33		2982.53	0.208	70	338	363	IHACPNDCILYRGEEYEN										Mascot
									LEACPVCK
		3042.31		3042.37	0.0582	19	2409	2435	VWGDDSGSSDEINIEDD										Mascot
									DDYVNKLEGR
		3042.31		3042.37	0.0582	19	2409	2435	VWGDDSGSSDEINIEDD			259	100						Mascot
									DDYVNKLEGR
		3062.43		3062.36	-0.0791	-26	69	95	TLLYTGYEQGAQKFENLE					Carbamidomethyl (C)[20]					Mascot
									ACPVCNASR
	4	Uncharacterized protein OS=Oryza sativa subsp. indica										tr|A2Z570|A2Z570		11136.7	10.71	6	50	0
		GN=OsI_32793 PE=4 SV=1										_ORYSI
		Peptide Information
		Calc. Mass		Obsrv. Mass	± da	± ppm	Start	End	Sequence			Ion	C. I. %	Modification				Rank	Result Type
							Seq.	Seq.				Score
		1286.56		1286.6	0.0331	26	39	52	TTMSSSGAAAGSSR					Oxidation (M)[3]					Mascot
		1286.56		1286.6	0.0331	26	39	52	TTMSSSGAAAGSSR					Oxidation (M)[3]					Mascot
		1454.69		1454.72	0.0344	24	25	36	RPCGGALDHRCR					Carbamidomethyl (C)[3,11]					Mascot
		1515.71		1515.74	0.0362	24	37	52	TKTTMSSSGAAAGSSR					Oxidation (M)[5]					Mascot
		1515.71		1515.74	0.0362	24	37	52	TKTTMSSSGAAAGSSR					Oxidation (M)[5]					Mascot
		2210.23		2210.18	-0.0459	-21	54	76	GAATAPSGFPGGVLQLS										Mascot
									LAVQLR
		2320.11		2320.2	0.0825	36	1	24	MGGGGGTLEDGGTAWI										Mascot
									WKTAAAGR
		3050.55		3050.33	-0.2241	-73	82	112	SYELPDGVGFRAMVAAA										Mascot
									AAVADLLTVASVDA
	5	Os07g0411832 protein OS=Oryza sativa subsp.										tr|A0A0P0X5W3|A		7598.6	4.35	5	48	0
		japonica GN=Os07g0411832 PE=4 SV=1										0A0P0X5W3_ORY
												SJ
Project 1\Sample project20121109\R12031-5-RS1-2																			15	of	538
		Peptide Information
		Calc. Mass		Obsrv. Mass	± da	± ppm	Start	End	Sequence			Ion	C. I. %	Modification				Rank	Result Type
							Seq.	Seq.				Score
		1438.59		1438.7	0.1166	81	24	38	DGDVATGSCGNASER										Mascot
		1548.65		1548.75	0.1039	67	58	72	EEAAGDFDFSAVFSG										Mascot
		2322.26		2322.12	-0.1426	-61	2	23	ANMQVRDGVVVALAVEE										Mascot
									PVAVR
		2453.3		2453.19	-0.1099	-45	1	23	MANMQVRDGVVVALAVE										Mascot
									EPVAVR
		2469.3		2469.4	0.1096	44	1	23	MANMQVRDGVVVALAVE					Oxidation (M)[1]					Mascot
									EPVAVR
		3042.48		3042.37	-0.1132	-37	8	38	DGVVVALAVEEPVAVRD										Mascot
									GDVATGSCGNASER
		3042.48		3042.37	-0.1132	-37	8	38	DGVVVALAVEEPVAVRD										Mascot
									GDVATGSCGNASER
	6	NB-ARC domain containing protein, expressed										tr|Q0IRX2|Q0IRX2		105289	6.09	15	43	0
		OS=Oryza sativa subsp. japonica										_ORYSJ
		GN=LOC_Os11g37850 PE=4 SV=2
		Peptide Information
		Calc. Mass		Obsrv. Mass	± da	± ppm	Start	End	Sequence			Ion	C. I. %	Modification				Rank	Result Type
							Seq.	Seq.				Score
		1207.73		1207.71	-0.0198	-16	156	165	ILTLYEKVTK										Mascot
		1286.63		1286.6	-0.0371	-29	128	137	QVMEVMERHK										Mascot
		1286.63		1286.6	-0.0371	-29	128	137	QVMEVMERHK										Mascot
		1318.62		1318.63	0.0042	3	128	137	QVMEVMERHK					Oxidation (M)[3,6]					Mascot
		1318.62		1318.63	0.0042	3	128	137	QVMEVMERHK					Oxidation (M)[3,6]					Mascot
		1515.72		1515.74	0.0203	13	450	462	WVAEGFVHEEQGK										Mascot
		1515.72		1515.74	0.0203	13	450	462	WVAEGFVHEEQGK										Mascot
		2228.11		2228.01	-0.1069	-48	444	462	DGLIWKWVAEGFVHEEQ										Mascot
									GK
		2246.1		2246.11	0.0174	8	346	365	ADCNSPTNNQLVEETEKI										Mascot
									LK
		2254.13		2254.07	-0.0583	-26	172	192	ASNDLIKMLSVGDAVSET					Oxidation (M)[8,19]					Mascot
									MLK
		2261.13		2261.11	-0.0263	-12	703	721	LPAWVNSMCVPHLSHLD					Carbamidomethyl (C)[9], Oxidation (M)[8]					Mascot
									LR
		2322.2		2322.12	-0.0779	-34	215	234	LKVQFDCFGFIPVGQNPD					Carbamidomethyl (C)[7]					Mascot
									IK
		2323.14		2323.14	0.0002	0	249	267	YMVLDVSTLSERHMIDEL					Oxidation (M)[2]					Mascot
									R
		2353.18		2353.19	0.0113	5	392	412	VYESIGFGVADQNEVVQ										Mascot
									NTRK
		2454.15		2454.19	0.0395	16	901	920	LISCELGVREPFEMNDQN					Carbamidomethyl (C)[4]					Mascot
									FR
		2461.2		2461.24	0.0322	13	553	573	LRSFNAMECSISVMPSLI					Carbamidomethyl (C)[9], Oxidation (M)[7]					Mascot
									SFR
		2461.2		2461.24	0.0322	13	553	573	LRSFNAMECSISVMPSLI					Carbamidomethyl (C)[9], Oxidation (M)[7]					Mascot
									SFR
Project 1\Sample project20121109\R12031-5-RS1-2																			16	of	538
		3024.56		3024.49	-0.0689	-23	765	790	YCDTNIELTFLQGAMPML					Carbamidomethyl (C)[2]					Mascot
									LDVVLIVR
		3025.59		3025.33	-0.258	-85	824	849	QVEEVVVAWEHTVHAHP										Mascot
									NRPVISVHR
		3056.55		3056.28	-0.2717	-89	765	790	YCDTNIELTFLQGAMPML					Carbamidomethyl (C)[2], Oxidation (M)[15,17]					Mascot
									LDVVLIVR
		3062.41		3062.36	-0.0593	-19	310	337	ISNVASEITEEFGDVYSM					Oxidation (M)[18]					Mascot
									APLSDDNSKK
	7	Uncharacterized protein OS=Oryza sativa subsp.										tr|A3C1W2|A3C1		75585.5	8.8	12	42	0
		japonica GN=OsJ_30484 PE=4 SV=1										W2_ORYSJ
		Peptide Information
		Calc. Mass		Obsrv. Mass	± da	± ppm	Start	End	Sequence			Ion	C. I. %	Modification				Rank	Result Type
							Seq.	Seq.				Score
		1286.59		1286.6	0.0114	9	114	124	DEVEGEPEQVR										Mascot
		1286.59		1286.6	0.0114	9	114	124	DEVEGEPEQVR										Mascot
		1423.72		1423.7	-0.0219	-15	2	16	ASAAASAFLEAVMGK										Mascot
		1455.74		1455.77	0.0259	18	426	437	THGIMHEFLLNK					Oxidation (M)[5]					Mascot
		1548.85		1548.75	-0.1005	-65	657	671	RPADPVWAAAALTPL										Mascot
		2192.13		2192.32	0.1899	87	443	462	FIGTSLHDHPRVGINTSN										Mascot
									AR
		2210.06		2210.18	0.1213	55	181	200	QVRPGDAMDVDGQHLE					Oxidation (M)[8]					Mascot
									ASLR
		2232.12		2232.1	-0.0224	-10	157	176	AWIAAVGSPETSDWMRG					Oxidation (M)[15]					Mascot
									ILR
		2232.12		2232.1	-0.0224	-10	157	176	AWIAAVGSPETSDWMRG					Oxidation (M)[15]					Mascot
									ILR
		2239.04		2239.14	0.0926	41	537	556	FAWDGERDGMAATVDIE					Oxidation (M)[10]					Mascot
									LAR
		2246.05		2246.11	0.0669	30	44	64	MVAAAMDDQLLSMGRS										Mascot
									DAHAR
		2320.15		2320.2	0.0437	19	104	124	NIPGLPSQARDEVEGEPE										Mascot
									QVR
		2323.09		2323.14	0.0505	22	508	526	VLDLQECNGLNDDHLKH					Carbamidomethyl (C)[7], Oxidation (M)[18]					Mascot
									MR
		3027.61		3027.6	-0.0073	-2	277	306	SVEPGQGPASLLAKCDG										Mascot
									LPLALVSVSDYLK
	8	Respiratory burst oxidase protein D, putative,										tr|Q2R351|Q2R35		105119	9.24	14	42	0
		expressed OS=Oryza sativa subsp. japonica										1_ORYSJ
		GN=LOC_Os11g33120 PE=4 SV=2
		Peptide Information
		Calc. Mass		Obsrv. Mass	± da	± ppm	Start	End	Sequence			Ion	C. I. %	Modification				Rank	Result Type
							Seq.	Seq.				Score
		1093.56		1093.51	-0.0489	-45	916	924	ELAQDFSRK										Mascot
		1405.77		1405.65	-0.1228	-87	430	441	FNMALILLPVCR					Oxidation (M)[3]					Mascot
		1444.72		1444.69	-0.0332	-23	456	467	VVPFDDNLNFHK										Mascot
		1751.95		1751.92	-0.0315	-18	900	915	VGVFYCGAPVLTKELR										Mascot
Project 1\Sample project20121109\R12031-5-RS1-2																			17	of	538
		1835.89		1835.82	-0.0692	-38	407	422	HRAVFHVMGYCVCVAK					Oxidation (M)[8]					Mascot
		2212		2212.12	0.1196	54	832	850	GVIELHNYCTSVYEEGDA					Carbamidomethyl (C)[9]					Mascot
									R
		2239.08		2239.14	0.0625	28	595	612	KTTWMYLAVPMFLYACE					Oxidation (M)[5]					Mascot
									R
		2240.1		2240.04	-0.0578	-26	409	429	AVFHVMGYCVCVAKGGA					Carbamidomethyl (C)[9]					Mascot
									ETLK
		2320.08		2320.2	0.1164	50	6	31	AGAADGAGGGGEDIVEA										Mascot
									GAEAPPPQR
		2322.32		2322.12	-0.2024	-87	383	401	RVWVLLLWLAICAGLFTY					Carbamidomethyl (C)[12]					Mascot
									K
		2340.09		2340.22	0.1263	54	831	850	KGVIELHNYCTSVYEEGD					Carbamidomethyl (C)[10]					Mascot
									AR
		2340.09		2340.22	0.1263	54	831	850	KGVIELHNYCTSVYEEGD					Carbamidomethyl (C)[10]					Mascot
									AR
		2461.19		2461.24	0.0468	19	212	233	FGQCIGMKELEFAGELFD					Oxidation (M)[7]					Mascot
									ALAR
		2461.19		2461.24	0.0468	19	212	233	FGQCIGMKELEFAGELFD					Oxidation (M)[7]					Mascot
									ALAR
		2982.39		2982.53	0.146	49	1	31	MHHTRAGAADGAGGGG										Mascot
									EDIVEAGAEAPPPQR
		3024.56		3024.49	-0.0726	-24	341	367	IGTTNSRNLSQMLSQNLR					Oxidation (M)[12]					Mascot
									PTAEPNPLR
	9	UMP-CMP kinase OS=Oryza sativa subsp. japonica										tr|B9FUB3|B9FUB		24590.7	5.53	7	41	0
		GN=OsJ_25184 PE=3 SV=1										3_ORYSJ
		Peptide Information
		Calc. Mass		Obsrv. Mass	± da	± ppm	Start	End	Sequence			Ion	C. I. %	Modification				Rank	Result Type
							Seq.	Seq.				Score
		1423.75		1423.7	-0.047	-33	209	220	ALLECDYISVIK					Carbamidomethyl (C)[5]					Mascot
		1547.77		1547.72	-0.0537	-35	91	103	LLQDAMIKNENDK					Oxidation (M)[6]					Mascot
		2228.2		2228.01	-0.197	-88	201	220	AIFAPYAKALLECDYISVIK										Mascot
		2232.09		2232.1	0.012	5	1	22	MGSVVDAPVVVEGVAEN					Oxidation (M)[1]					Mascot
									MLGDK
		2232.09		2232.1	0.012	5	1	22	MGSVVDAPVVVEGVAEN					Oxidation (M)[1]					Mascot
									MLGDK
		2344.19		2343.96	-0.228	-97	1	23	MGSVVDAPVVVEGVAEN										Mascot
									MLGDKK
		2362.08		2362.2	0.1131	48	125	143	ISPAFVLFFDCSEEEMER					Carbamidomethyl (C)[11]					Mascot
									R
		3025.4		3025.33	-0.0669	-22	117	142	AAFENVTKISPAFVLFFD					Oxidation (M)[24]					Mascot
									CSEEEMER
	10	Os07g0265350 protein OS=Oryza sativa subsp.										tr|A0A0P0X4C1|A		11294.6	9.06	6	41	0
		japonica GN=Os07g0265350 PE=4 SV=1										0A0P0X4C1_ORY
												SJ
		Peptide Information
		Calc. Mass		Obsrv. Mass	± da	± ppm	Start	End	Sequence			Ion	C. I. %	Modification				Rank	Result Type
							Seq.	Seq.				Score
		832.398		832.327	-0.071	-85	25	32	TGPASPMR					Oxidation (M)[7]					Mascot
		1050.52		1050.53	0.0099	9	43	51	SCELTALTR					Carbamidomethyl (C)[2]					Mascot
Project 1\Sample project20121109\R12031-5-RS1-2				1050.53															18	Mascot	of	538
		1207.61		1207.71	0.0998	83	52	63	ASATAAVNTMVR					Oxidation (M)[10]					Mascot
		1423.7		1423.7	-0.0001	0	39	51	CAAKSCELTALTR					Carbamidomethyl (C)[1]					Mascot
		2239.12		2239.14	0.0206	9	43	63	SCELTALTRASATAAVNT					Carbamidomethyl (C)[2], Oxidation (M)[19]					Mascot
									MVR
		2362.12		2362.2	0.074	31	91	112	EEILGVVSGCDLGESRDS										Mascot
									LWPT
Project 1\Sample project20121109\R12031-5-RS1-2																			19	of	538
Gel Idx/Pos			4/A4						Instr./Gel Origin		BA2151/Sample Project 20121109					Process Status		Analysis Succeeded
Plate [#] Name			[1] Sample Project 20121109						Instrument Sample Name							Spectra		11
Rank		Protein Name						Species				Accession No.		Protein MW	Protein	Pep.	Protein	Protein	Total Ion		Total Ion
															PI	Count	Score	Score	Score		C. I. %
																		C. I. %
	1	Putative uncharacterized protein OS=Oryza sativa										tr|B8A8L8|B8A8L8		34869.8	6.1	13	490	100	424		100
		subsp. indica GN=OsI_02088 PE=4 SV=1										_ORYSI
		Protein Group
		Os01g0501800 protein OS=Oryza sativa subsp.										tr|Q943W1|Q943W		34839.7		6.0999
		japonica GN=Os01g0501800 PE=2 SV=1										1_ORYSJ				999046
																3257
		Peptide Information
		Calc. Mass		Obsrv. Mass	± da	± ppm	Start	End	Sequence			Ion	C. I. %	Modification				Rank	Result Type
							Seq.	Seq.				Score
		1456.75		1456.84	0.0917	63	136	147	KFCLEPTSFTVK					Carbamidomethyl (C)[3]					Mascot
		1487.79		1487.86	0.0704	47	2	16	AASLQAAATLMQPAK					Oxidation (M)[11]					Mascot
		1760.88		1760.99	0.1105	63	193	209	DGIDYAAVTVQLPGGER										Mascot
		1760.88		1760.99	0.1105	63	193	209	DGIDYAAVTVQLPGGER			142	100						Mascot
		1775.88		1775.97	0.0907	51	247	265	GRGGSTGYDNAVALPAG										Mascot
									GR
		1883.96		1884.07	0.1095	58	137	153	FCLEPTSFTVKAEGVAK					Carbamidomethyl (C)[2]					Mascot
		2018.05		2017.95	-0.099	-49	1	20	MAASLQAAATLMQPAKL					Oxidation (M)[1,12]					Mascot
									GGR
		2142.98		2143	0.0276	13	108	128	GTGTANQCPTVEGGVDS					Carbamidomethyl (C)[8]					Mascot
									FAFK
		2142.98		2143	0.0276	13	108	128	GTGTANQCPTVEGGVDS			141	100	Carbamidomethyl (C)[8]					Mascot
									FAFK
		2236.18		2236.2	0.0261	12	218	238	NLVATGKPESFGGPFLVP										Mascot
									SYR
		2236.18		2236.2	0.0261	12	218	238	NLVATGKPESFGGPFLVP			141	100						Mascot
									SYR
		2280.15		2280.15	-0.0015	-1	168	188	LTYTLDEIEGPLEVSSDG										Mascot
									TIK
		2294.13		2294.15	0.019	8	189	209	FEEKDGIDYAAVTVQLPG										Mascot
									GER
		2434.15		2434.17	0.0222	9	249	273	GGSTGYDNAVALPAGGR										Mascot
									GDEEELAK
		2706.45		2706.4	-0.0523	-19	193	217	DGIDYAAVTVQLPGGER										Mascot
									VPFLFTIK
		2813.4		2813.33	-0.0712	-25	168	192	LTYTLDEIEGPLEVSSDG										Mascot
									TIKFEEK
	2	Oxygen-evolving enhancer protein 1 (Fragment)										tr|A6N1E2|A6N1E		21775.1	5.15	10	344	100	282		100
		OS=Oryza sativa subsp. indica PE=2 SV=1										2_ORYSI
		Peptide Information
		Calc. Mass		Obsrv. Mass	± da	± ppm	Start	End	Sequence			Ion	C. I. %	Modification				Rank	Result Type
							Seq.	Seq.				Score
Project 1\Sample project20121109\R12031-5-RS1-2																			20	of	538
		1456.75		1456.84	0.0917	63	6	17	KFCLEPTSFTVK					Carbamidomethyl (C)[3]					Mascot
		1760.88		1760.99	0.1105	63	63	79	DGIDYAAVTVQLPGGER										Mascot
		1760.88		1760.99	0.1105	63	63	79	DGIDYAAVTVQLPGGER			142	100						Mascot
		1775.88		1775.97	0.0907	51	117	135	GRGGSTGYDNAVALPAG										Mascot
									GR
		1883.96		1884.07	0.1095	58	7	23	FCLEPTSFTVKAEGVAK					Carbamidomethyl (C)[2]					Mascot
		2236.18		2236.2	0.0261	12	88	108	NLVATGKPESFGGPFLVP										Mascot
									SYR
		2236.18		2236.2	0.0261	12	88	108	NLVATGKPESFGGPFLVP			141	100						Mascot
									SYR
		2280.15		2280.15	-0.0015	-1	38	58	LTYTLDEIEGPLEVSSDG										Mascot
									TIK
		2294.13		2294.15	0.019	8	59	79	FEEKDGIDYAAVTVQLPG										Mascot
									GER
		2434.15		2434.17	0.0222	9	119	143	GGSTGYDNAVALPAGGR										Mascot
									GDEEELAK
		2706.45		2706.4	-0.0523	-19	63	87	DGIDYAAVTVQLPGGER										Mascot
									VPFLFTIK
		2813.4		2813.33	-0.0712	-25	38	62	LTYTLDEIEGPLEVSSDG										Mascot
									TIKFEEK
	3	Oxygen-evolving enhancer protein 1 (Fragment)										tr|A6N1L3|A6N1L3		18989.7	4.79	8	331	100	282		100
		OS=Oryza sativa subsp. indica PE=2 SV=1										_ORYSI
		Peptide Information
		Calc. Mass		Obsrv. Mass	± da	± ppm	Start	End	Sequence			Ion	C. I. %	Modification				Rank	Result Type
							Seq.	Seq.				Score
		1760.88		1760.99	0.1105	63	38	54	DGIDYAAVTVQLPGGER										Mascot
		1760.88		1760.99	0.1105	63	38	54	DGIDYAAVTVQLPGGER			142	100						Mascot
		1775.88		1775.97	0.0907	51	92	110	GRGGSTGYDNAVALPAG										Mascot
									GR
		2236.18		2236.2	0.0261	12	63	83	NLVATGKPESFGGPFLVP										Mascot
									SYR
		2236.18		2236.2	0.0261	12	63	83	NLVATGKPESFGGPFLVP			141	100						Mascot
									SYR
		2280.15		2280.15	-0.0015	-1	13	33	LTYTLDEIEGPLEVSSDG										Mascot
									TIK
		2294.13		2294.15	0.019	8	34	54	FEEKDGIDYAAVTVQLPG										Mascot
									GER
		2434.15		2434.17	0.0222	9	94	118	GGSTGYDNAVALPAGGR										Mascot
									GDEEELAK
		2706.45		2706.4	-0.0523	-19	38	62	DGIDYAAVTVQLPGGER										Mascot
									VPFLFTIK
		2813.4		2813.33	-0.0712	-25	13	37	LTYTLDEIEGPLEVSSDG										Mascot
									TIKFEEK
	4	Putative uncharacterized protein OS=Oryza sativa										tr|A2ZBR7|A2ZBR		55799.9	8.68	16	63	91.757
		subsp. indica GN=OsI_35217 PE=4 SV=1										7_ORYSI
		Peptide Information
		Calc. Mass		Obsrv. Mass	± da	± ppm	Start	End	Sequence			Ion	C. I. %	Modification				Rank	Result Type
							Seq.	Seq.				Score
Project 1\Sample project20121109\R12031-5-RS1-2																			21	of	538
		834.447		834.46	0.0128	15	119	126	TPVAFGSR										Mascot
		876.479		876.439	-0.0394	-45	240	248	TGGLSLNSK										Mascot
		930.625		930.615	-0.0096	-10	370	376	RILLFLR										Mascot
		1132.65		1132.71	0.06	53	298	307	FGTSQPIRVK										Mascot
		1486.85		1486.86	0.0136	9	2	15	EILISAVASDLISR										Mascot
		1562.82		1562.92	0.0989	63	292	305	TEDIAKFGTSQPIR										Mascot
		1562.82		1562.92	0.0989	63	292	305	TEDIAKFGTSQPIR										Mascot
		1737.86		1738	0.1401	81	382	396	HLTSSGLHPEDLFER										Mascot
		1816.95		1817.11	0.166	91	16	30	FISSVTQNYRSHIHK										Mascot
		1865.95		1866.02	0.0667	36	381	396	KHLTSSGLHPEDLFER										Mascot
		1865.95		1866.02	0.0667	36	381	396	KHLTSSGLHPEDLFER										Mascot
		1953.97		1954.14	0.1671	86	405	421	IAVVDGQVQDFMVYDVR										Mascot
		2142.97		2143	0.0301	14	161	177	QPYSTYLYIDNCMFGRR					Oxidation (M)[13]					Mascot
		2142.97		2143	0.0301	14	161	177	QPYSTYLYIDNCMFGRR					Oxidation (M)[13]					Mascot
		2245.12		2245.09	-0.0344	-15	254	271	YLFVIEFIWDVDEAAWTK										Mascot
		2735.34		2735.26	-0.0798	-29	84	107	FQPPEYEVSHEIQSFALS										Mascot
									ARNSAK
		2813.49		2813.33	-0.1599	-57	1	25	MEILISAVASDLISRFISSV										Mascot
									TQNYR
		2904.43		2904.29	-0.1377	-47	334	360	LASLAMQLSTEMNGSFL					Oxidation (M)[6]					Mascot
									GATMFGELLR
		2904.43		2904.29	-0.1377	-47	334	360	LASLAMQLSTEMNGSFL					Oxidation (M)[6]					Mascot
									GATMFGELLR
		3018.52		3018.32	-0.2075	-69	405	432	IAVVDGQVQDFMVYDVR					Oxidation (M)[12]					Mascot
									VAGPAEGELPK
	5	Tetrahydrofolate dehydrogenase/cyclohydrogenase										tr|B0FBR6|B0FBR		26733	5.92	10	50	0
		(Fragment) OS=Oryza sativa subsp. indica PE=2 SV=1										6_ORYSI
		Peptide Information
		Calc. Mass		Obsrv. Mass	± da	± ppm	Start	End	Sequence			Ion	C. I. %	Modification				Rank	Result Type
							Seq.	Seq.				Score
		834.403		834.46	0.0571	68	41	48	GCEEVGIK										Mascot
		981.511		981.49	-0.021	-21	29	36	RDSVSYVR										Mascot
		1132.6		1132.71	0.1042	92	39	48	IKGCEEVGIK					Carbamidomethyl (C)[4]					Mascot
		1367.65		1367.78	0.1281	94	232	243	LTGDVCFEEAVK					Carbamidomethyl (C)[6]					Mascot
		1487.88		1487.86	-0.0215	-14	16	29	HVPGLAVVLVGDRR										Mascot
		1741.83		1741.99	0.1539	88	232	248	LTGDVCFEEAVKVASSS										Mascot
		1790.94		1791	0.06	34	131	146	ACLELLLQSGIELMGK					Carbamidomethyl (C)[2], Oxidation (M)[14]					Mascot
		2260.11		2260.16	0.0457	20	49	69	SLLAELPGNCTEDVVVDS					Carbamidomethyl (C)[10]					Mascot
									VSR
		3018.48		3018.32	-0.1591	-53	41	69	GCEEVGIKSLLAELPGNC										Mascot
									TEDVVVDSVSR
		3117.65		3117.41	-0.242	-78	119	146	SQKPLFVPCAAKACLELL					Carbamidomethyl (C)[9,14], Oxidation (M)[26]					Mascot
Project 1\Sample project20121109\R12031-5-RS1-2				3117.41															22	Mascot	of	538
									LQSGIELMGK
	6	Uncharacterized protein OS=Oryza sativa subsp.										tr|A3ARC9|A3ARC		6413.2	8.63	6	50	0
		japonica GN=OsJ_13926 PE=4 SV=1										9_ORYSJ
		Peptide Information
		Calc. Mass		Obsrv. Mass	± da	± ppm	Start	End	Sequence			Ion	C. I. %	Modification				Rank	Result Type
							Seq.	Seq.				Score
		804.385		804.41	0.0258	32	51	58	SVQGSQQA										Mascot
		1773.93		1773.97	0.0475	27	1	16	MTTSPFAALHRLLGCR										Mascot
		1784.92		1785.08	0.154	86	17	31	LDLQCAIPPHHQERK										Mascot
		2165.1		2165.05	-0.0447	-21	32	50	EIPAFFSYSCLVLLSFGSK					Carbamidomethyl (C)[10]					Mascot
		2236.17		2236.2	0.0297	13	31	50	KEIPAFFSYSCLVLLSFGS										Mascot
									K
		2236.17		2236.2	0.0297	13	31	50	KEIPAFFSYSCLVLLSFGS										Mascot
									K
		2256.15		2256.1	-0.0539	-24	12	30	LLGCRLDLQCAIPPHHQE					Carbamidomethyl (C)[4]					Mascot
									R
	7	Putative uncharacterized protein OSJNBa0051O02.15										tr|Q651V9|Q651V9		16770.5	10.5	8	44	0
		OS=Oryza sativa subsp. japonica										_ORYSJ
		GN=OSJNBa0051O02.15 PE=4 SV=1
		Peptide Information
		Calc. Mass		Obsrv. Mass	± da	± ppm	Start	End	Sequence			Ion	C. I. %	Modification				Rank	Result Type
							Seq.	Seq.				Score
		804.385		804.41	0.0258	32	11	18	ADAAATER										Mascot
		2148.09		2148.13	0.0349	16	112	131	MVAVCSPVAMEVAITTLP					Carbamidomethyl (C)[5]					Mascot
									MK
		2219.17		2219.19	0.0259	12	112	132	MVAVCSPVAMEVAITTLP										Mascot
									MKK
		2238.12		2237.9	-0.2153	-96	84	102	LRVISFSAHDLCHNTQSP					Carbamidomethyl (C)[12]					Mascot
									R
		2248.28		2248.13	-0.1503	-67	133	153	QALREAFAALPPTLIPSS										Mascot
									RPL
		2284.1		2284.21	0.1094	48	61	82	NLGPSTAYSCCAAACLVL					Carbamidomethyl (C)[10]					Mascot
									RGTR
		2735.28		2735.26	-0.0146	-5	55	79	YSIDMRNLGPSTAYSCCA					Carbamidomethyl (C)[16]					Mascot
									AACLVLR
		2813.3		2813.33	0.0257	9	107	131	CGDERMVAVCSPVAMEV					Carbamidomethyl (C)[1,10], Oxidation					Mascot
									AITTLPMK					(M)[6,15,24]
	8	Uncharacterized protein OS=Oryza sativa subsp.										tr|A3BTV7|A3BTV		68442.8	5.38	14	40	0
		japonica GN=OsJ_27583 PE=4 SV=1										7_ORYSJ
		Peptide Information
		Calc. Mass		Obsrv. Mass	± da	± ppm	Start	End	Sequence			Ion	C. I. %	Modification				Rank	Result Type
							Seq.	Seq.				Score
		850.489		850.573	0.0837	98	93	99	SFRLATR										Mascot
		876.482		876.439	-0.0434	-50	592	599	SPIDFVAK										Mascot
Project 1\Sample project20121109\R12031-5-RS1-2																			23	of	538
		1603.9		1603.91	0.0029	2	42	55	LHIHDVVRTSALSR										Mascot
		1773.86		1773.97	0.1138	64	1	17	MADVQSPPPPPPPSGQR					Oxidation (M)[1]					Mascot
		1886.93		1887.09	0.1582	84	100	114	DRSWSPTAFHDWLLR										Mascot
		1913.97		1914.01	0.0455	24	1	18	MADVQSPPPPPPPSGQR										Mascot
									R
		2151.98		2152.16	0.1814	84	271	288	LTFYCNCMLSTEVDVLER					Oxidation (M)[8]					Mascot
		2157.05		2157.05	-0.0039	-2	366	382	VYCLNNEMHFIEFILSK					Carbamidomethyl (C)[3]					Mascot
		2244.12		2244.21	0.0943	42	365	382	KVYCLNNEMHFIEFILSK					Oxidation (M)[9]					Mascot
		2260.04		2260.16	0.1135	50	242	260	MEDLPRLEECCLFGLNY					Oxidation (M)[1]					Mascot
									AK
		2279.03		2279.16	0.126	55	592	613	SPIDFVAKCVGNGCAESP										Mascot
									EDQI
		2294.12		2294.15	0.0281	12	155	174	LHCCGLPHVPTEFAGFP					Carbamidomethyl (C)[3,4]					Mascot
									NLK
		2295.1		2295.16	0.0586	26	248	267	LEECCLFGLNYAKYLTGM										Mascot
									AR
		3117.57		3117.41	-0.1634	-52	155	182	LHCCGLPHVPTEFAGFP					Oxidation (M)[22]					Mascot
									NLKTMYLSVVK
	9	Putative uncharacterized protein OS=Oryza sativa										tr|B8BAN1|B8BAN		39201.5	5.23	7	40	0	18		0
		subsp. indica GN=OsI_27781 PE=4 SV=1										1_ORYSI
		Peptide Information
		Calc. Mass		Obsrv. Mass	± da	± ppm	Start	End	Sequence			Ion	C. I. %	Modification				Rank	Result Type
							Seq.	Seq.				Score
		804.436		804.41	-0.0258	-32	304	309	RVSWEK										Mascot
		832.482		832.467	-0.0151	-18	298	304	MVTGLRR										Mascot
		832.482		832.467	-0.0151	-18	298	304	MVTGLRR										Mascot
		1113.64		1113.72	0.0792	71	321	330	FAAHSIIQVK										Mascot
		1760.88		1760.99	0.107	61	74	89	NINTLTLEGVDVMGER										Mascot
		1760.88		1760.99	0.107	61	74	89	NINTLTLEGVDVMGER			18	0						Mascot
		2165.08		2165.05	-0.0266	-12	162	181	GNNQVPLLFGSIAMENFA										Mascot
									SR
		2288.15		2288.19	0.0417	18	140	161	GTICGLEAMNFITVATPHL										Mascot
									GSR
		2790.39		2790.32	-0.0672	-24	136	161	SETKGTICGLEAMNFITV					Carbamidomethyl (C)[8]					Mascot
									ATPHLGSR
		2806.39		2806.33	-0.0605	-22	136	161	SETKGTICGLEAMNFITV					Carbamidomethyl (C)[8], Oxidation (M)[13]					Mascot
									ATPHLGSR
	10	Os06g0127900 protein OS=Oryza sativa subsp.										tr|Q5VRJ6|Q5VRJ		38922.2	4.8	11	38	0
		japonica GN=RnrS2 PE=2 SV=1										6_ORYSJ
		Peptide Information
		Calc. Mass		Obsrv. Mass	± da	± ppm	Start	End	Sequence			Ion	C. I. %	Modification				Rank	Result Type
							Seq.	Seq.				Score
		804.421		804.41	-0.0106	-13	233	239	GKLDESR										Mascot
		832.395		832.467	0.0722	87	165	171	WIDGGER										Mascot
Project 1\Sample project20121109\R12031-5-RS1-2				832.467															24	Mascot	of	538
		832.395		832.467	0.0722	87	165	171	WIDGGER			4	0						Mascot
		876.406		876.439	0.0334	38	138	144	DDVEKDR										Mascot
		976.568		976.656	0.0874	89	282	290	LLMALGCKK										Mascot
		1236.74		1236.83	0.09	73	2	14	PAAAAAKTLVPAR										Mascot
		1236.74		1236.83	0.09	73	2	14	PAAAAAKTLVPAR										Mascot
		1367.78		1367.78	-0.0035	-3	1	14	MPAAAAAKTLVPAR										Mascot
		1456.76		1456.84	0.0779	53	240	252	VQEIVADAVDIER										Mascot
		1790.96		1791	0.0408	23	200	215	RGLMPGLTFSNELISR										Mascot
		2152.07		2152.16	0.085	39	31	46	FSMFPIRYPQIWEFYK										Mascot
		2238.07		2237.9	-0.1638	-73	216	234	DEGLHCDFACLLYDLLRG					Carbamidomethyl (C)[6]					Mascot
									K
		2256.08		2256.1	0.0122	5	291	309	MYNVANPFDWMELISLQ										Mascot
									GK
		2288.07		2288.19	0.1215	53	291	309	MYNVANPFDWMELISLQ					Oxidation (M)[1,11]					Mascot
									GK
		2295.09		2295.16	0.0662	29	216	234	DEGLHCDFACLLYDLLRG					Carbamidomethyl (C)[6,10]					Mascot
									K
Project 1\Sample project20121109\R12031-5-RS1-2																			25	of	538
Gel Idx/Pos			5/A5						Instr./Gel Origin		BA2151/Sample Project 20121109					Process Status		Analysis Succeeded
Plate [#] Name			[1] Sample Project 20121109						Instrument Sample Name							Spectra		11
Rank		Protein Name						Species				Accession No.		Protein MW	Protein	Pep.	Protein	Protein	Total Ion		Total Ion
															PI	Count	Score	Score	Score		C. I. %
																		C. I. %
	1	Salt stress root protein RS1 OS=Oryza sativa subsp.										sp|A2WMG6|SRS		21787.5	4.92	7	238	100	207		100
		indica GN=OsI_001009 PE=1 SV=1										1_ORYSI
		Protein Group
		Salt stress root protein RS1 OS=Oryza sativa subsp.										sp|Q0JPA6|SRS1_		21787.5		4.92
		japonica GN=Os01g0233000 PE=2 SV=1										ORYSJ				762
																9395
		Peptide Information
		Calc. Mass		Obsrv. Mass	± da	± ppm	Start	End	Sequence			Ion	C. I. %	Modification				Rank	Result Type
							Seq.	Seq.				Score
		820.456		820.429	-0.0269	-33	24	31	AAAAEFLK										Mascot
		1051.54		1051.58	0.0395	38	32	40	SFNKEEIGK										Mascot
		1411.77		1411.79	0.0251	18	53	65	VVEVVESSPPEIK										Mascot
		1514.82		1514.82	-0.0007	0	94	108	IDFPGAKPVSDAVAK										Mascot
		1514.82		1514.82	-0.0007	0	94	108	IDFPGAKPVSDAVAK			54	99.873						Mascot
		1644.92		1644.94	0.0147	9	109	124	SGTTPLSPAIAFILEK										Mascot
		1644.92		1644.94	0.0147	9	109	124	SGTTPLSPAIAFILEK			69	99.996						Mascot
		1941.9		1941.93	0.0261	13	132	149	EEPKPEPEAEAAAETTSR										Mascot
		1941.9		1941.93	0.0261	13	132	149	EEPKPEPEAEAAAETTSR			83	100						Mascot
		2345.28		2345.26	-0.0161	-7	87	108	FLEELAKIDFPGAKPVSD										Mascot
									AVAK
	2	Uncharacterized protein OS=Oryza sativa subsp.										tr|B9FQP7|B9FQP		72004.5	8.78	20	76	99.623
		japonica GN=OsJ_22509 PE=4 SV=1										7_ORYSJ
		Peptide Information
		Calc. Mass		Obsrv. Mass	± da	± ppm	Start	End	Sequence			Ion	C. I. %	Modification				Rank	Result Type
							Seq.	Seq.				Score
		1004.57		1004.5	-0.0711	-71	1	9	MASLLAARR					Oxidation (M)[1]					Mascot
		1075.55		1075.54	-0.0117	-11	550	558	QSAWIISDR										Mascot
		1318.76		1318.7	-0.0505	-38	608	618	MLSTLFLPKPR					Oxidation (M)[1]					Mascot
		1329.72		1329.72	0.0013	1	504	515	ESWGTLAPLLSR										Mascot
		1334.64		1334.61	-0.0304	-23	478	488	MGEILGDEWLR					Oxidation (M)[1]					Mascot
		1398.65		1398.7	0.0492	35	397	407	YCNQLLGDPYR					Carbamidomethyl (C)[2]					Mascot
		1411.84		1411.79	-0.045	-32	198	210	LSLILDRLAANGR										Mascot
		1421.76		1421.74	-0.0177	-12	338	350	LFGGKACVEIQTR										Mascot
Project 1\Sample project20121109\R12031-5-RS1-2				1421.74															26	Mascot	of	538
		1429.77		1429.64	-0.1309	-92	126	138	FVSDLAEALSHLK										Mascot
		1429.77		1429.64	-0.1309	-92	126	138	FVSDLAEALSHLK										Mascot
		1478.78		1478.84	0.0581	39	338	350	LFGGKACVEIQTR					Carbamidomethyl (C)[7]					Mascot
		1567.73		1567.86	0.1232	79	175	189	EPNNSSDPGSITPPR										Mascot
		1629.77		1629.84	0.0794	49	51	65	APRDALEGAGECLDR					Carbamidomethyl (C)[12]					Mascot
		1632.98		1632.83	-0.1529	-94	190	204	IPASAVHKLSLILDR										Mascot
		1673.96		1673.81	-0.1504	-90	39	53	LPPMEAAVRPIRAPR										Mascot
		1687.88		1687.87	-0.0014	-1	550	563	QSAWIISDRDLQQK										Mascot
		1730.91		1730.95	0.0462	27	74	90	AQAAADDLPGYLAVLSR										Mascot
		1851.91		1852	0.0917	50	205	222	LAANGRLGTCTAAYADA					Carbamidomethyl (C)[10]					Mascot
									R
		1941.94		1941.93	-0.015	-8	54	73	DALEGAGECLDRAVGPA										Mascot
									AAR
		1941.94		1941.93	-0.015	-8	54	73	DALEGAGECLDRAVGPA										Mascot
									AAR
		2371.2		2371.2	0.0039	2	175	197	EPNNSSDPGSITPPRIPA										Mascot
									SAVHK
		2461.32		2461.15	-0.1667	-68	429	450	MLVDAVLNIVKALEANFE										Mascot
									AWSK
		2477.31		2477.26	-0.0486	-20	429	450	MLVDAVLNIVKALEANFE					Oxidation (M)[1]					Mascot
									AWSK
		2477.31		2477.26	-0.0486	-20	429	450	MLVDAVLNIVKALEANFE					Oxidation (M)[1]					Mascot
									AWSK
		2503.19		2503.13	-0.0651	-26	578	599	SFMQNYGPLVDQQDASA										Mascot
									NKYVK
	3	Uncharacterized protein OS=Oryza sativa subsp.										tr|A3C9V8|A3C9V		115815	7.72	27	64	93.144
		japonica GN=OsJ_33421 PE=4 SV=1										8_ORYSJ
		Peptide Information
		Calc. Mass		Obsrv. Mass	± da	± ppm	Start	End	Sequence			Ion	C. I. %	Modification				Rank	Result Type
							Seq.	Seq.				Score
		1093.52		1093.57	0.0492	45	493	500	MQIECVWK					Carbamidomethyl (C)[5]					Mascot
		1093.52		1093.57	0.0492	45	493	500	MQIECVWK					Carbamidomethyl (C)[5]					Mascot
		1318.62		1318.7	0.0804	61	598	608	VSTCSMHDILR					Carbamidomethyl (C)[4]					Mascot
		1334.62		1334.61	-0.0085	-6	598	608	VSTCSMHDILR					Carbamidomethyl (C)[4], Oxidation (M)[6]					Mascot
		1342.66		1342.74	0.089	66	55	66	MGASYLSDELLK					Oxidation (M)[1]					Mascot
		1362.67		1362.71	0.042	31	44	53	QFLMMNFFIR					Oxidation (M)[4]					Mascot
		1398.81		1398.7	-0.1141	-82	986	997	KLTLLGLHNDFK										Mascot
		1410.73		1410.85	0.1188	84	12	25	IGSYAAIEAAMVAK					Oxidation (M)[11]					Mascot
		1411.7		1411.79	0.0932	66	328	341	GDVAALAHEGCQLK										Mascot
		1421.75		1421.74	-0.0064	-5	906	917	CVPNLTYLSLNK					Carbamidomethyl (C)[1]					Mascot
		1424.69		1424.82	0.1302	91	292	302	FMVVLDDVWER					Oxidation (M)[2]					Mascot
		1429.73		1429.64	-0.092	-64	155	165	FPQYSFPRLMK					Oxidation (M)[10]					Mascot
Project 1\Sample project20121109\R12031-5-RS1-2																			27	of	538
		1429.73		1429.64	-0.092	-64	155	165	FPQYSFPRLMK					Oxidation (M)[10]					Mascot
		1452.72		1452.68	-0.035	-24	501	512	QIHDQLPCELEK										Mascot
		1492.66		1492.77	0.1121	75	247	260	CELTTPGDGDSVNK					Carbamidomethyl (C)[1]					Mascot
		1506.76		1506.77	0.0085	6	44	54	QFLMMNFFIRK					Oxidation (M)[4,5]					Mascot
		1551.85		1551.79	-0.058	-37	959	972	CIEGLYIVSLSNLK										Mascot
		1567.8		1567.86	0.057	36	327	341	RGDVAALAHEGCQLK										Mascot
		1581.84		1581.92	0.0784	50	796	808	DLGEHLEKMIQLR										Mascot
		1581.84		1581.92	0.0784	50	796	808	DLGEHLEKMIQLR										Mascot
		1632.81		1632.83	0.0216	13	357	370	KAFPNSNDLECPLK					Carbamidomethyl (C)[11]					Mascot
		1673.9		1673.81	-0.0836	-50	452	466	CELLPLVKCSAELQK										Mascot
		1676.9		1676.84	-0.0614	-37	26	40	SKISNLMELSATVQR										Mascot
		1730.96		1730.95	-0.0047	-3	28	42	ISNLMELSATVQRIR										Mascot
		1797.85		1797.87	0.0153	9	166	180	DEDLVGMENNRQHLK										Mascot
		2022.86		2023.06	0.1934	96	866	883	GCTSESTLECPVFQDHG					Carbamidomethyl (C)[2]					Mascot
									R
		2119.09		2119.06	-0.0254	-12	598	616	VSTCSMHDILRELALSISK					Oxidation (M)[6]					Mascot
		2345.06		2345.26	0.1941	83	617	637	AELFGTANNFSEMAQMN										Mascot
									TNVR
		2461.2		2461.15	-0.0471	-19	862	883	LIIRGCTSESTLECPVFQD										Mascot
									HGR
		2499.27		2499.31	0.0381	15	134	154	DMWVYPVSQLIPTQVTIS										Mascot
									EHR
		2663.37		2663.4	0.0269	10	192	215	VISVWGMGGMGKTTLVL					Oxidation (M)[7]					Mascot
									NVYEQHK
	4	NB-ARC domain containing protein, expressed										tr|Q53P15|Q53P15		115801	7.72	26	60	84.65
		OS=Oryza sativa subsp. japonica GN=Os11gRGA3										_ORYSJ
		PE=2 SV=1
		Peptide Information
		Calc. Mass		Obsrv. Mass	± da	± ppm	Start	End	Sequence			Ion	C. I. %	Modification				Rank	Result Type
							Seq.	Seq.				Score
		1093.52		1093.57	0.0492	45	493	500	MQIECVWK					Carbamidomethyl (C)[5]					Mascot
		1093.52		1093.57	0.0492	45	493	500	MQIECVWK					Carbamidomethyl (C)[5]					Mascot
		1318.62		1318.7	0.0804	61	598	608	VSTCSMHDILR					Carbamidomethyl (C)[4]					Mascot
		1334.62		1334.61	-0.0085	-6	598	608	VSTCSMHDILR					Carbamidomethyl (C)[4], Oxidation (M)[6]					Mascot
		1342.66		1342.74	0.089	66	55	66	MGASYLSDELLK					Oxidation (M)[1]					Mascot
		1362.67		1362.71	0.042	31	44	53	QFLMMNFFIR					Oxidation (M)[4]					Mascot
		1398.81		1398.7	-0.1141	-82	986	997	KLTLLGLHNDFK										Mascot
		1410.73		1410.85	0.1188	84	12	25	IGSYAAIEAAMVAK					Oxidation (M)[11]					Mascot
		1411.7		1411.79	0.0932	66	328	341	GDVAALAHEGCQLK										Mascot
		1421.75		1421.74	-0.0064	-5	906	917	CVPNLTYLSLNK					Carbamidomethyl (C)[1]					Mascot
		1429.73		1429.64	-0.092	-64	155	165	FPQYSFPRLMK					Oxidation (M)[10]					Mascot
Project 1\Sample project20121109\R12031-5-RS1-2				1429.64															28	Mascot	of	538
		1429.73		1429.64	-0.092	-64	155	165	FPQYSFPRLMK					Oxidation (M)[10]					Mascot
		1452.72		1452.68	-0.035	-24	501	512	QIHDQLPCELEK										Mascot
		1492.66		1492.77	0.1121	75	247	260	CELTTPGDGDSVNK					Carbamidomethyl (C)[1]					Mascot
		1506.76		1506.77	0.0085	6	44	54	QFLMMNFFIRK					Oxidation (M)[4,5]					Mascot
		1551.85		1551.79	-0.058	-37	959	972	CIEGLYIVSLSNLK										Mascot
		1567.8		1567.86	0.057	36	327	341	RGDVAALAHEGCQLK										Mascot
		1581.84		1581.92	0.0784	50	796	808	DLGEHLEKMIQLR										Mascot
		1581.84		1581.92	0.0784	50	796	808	DLGEHLEKMIQLR										Mascot
		1632.81		1632.83	0.0216	13	357	370	KAFPNSNDLECPLK					Carbamidomethyl (C)[11]					Mascot
		1673.9		1673.81	-0.0836	-50	452	466	CELLPLVKCSAELQK										Mascot
		1676.9		1676.84	-0.0614	-37	26	40	SKISNLMELSATVQR										Mascot
		1730.96		1730.95	-0.0047	-3	28	42	ISNLMELSATVQRIR										Mascot
		1797.85		1797.87	0.0153	9	166	180	DEDLVGMENNRQHLK										Mascot
		2022.86		2023.06	0.1934	96	866	883	GCTSESTLECPVFQDHG					Carbamidomethyl (C)[2]					Mascot
									R
		2119.09		2119.06	-0.0254	-12	598	616	VSTCSMHDILRELALSISK					Oxidation (M)[6]					Mascot
		2345.06		2345.26	0.1941	83	617	637	AELFGTANNFSEMAQMN										Mascot
									TNVR
		2461.2		2461.15	-0.0471	-19	862	883	LIIRGCTSESTLECPVFQD										Mascot
									HGR
		2499.27		2499.31	0.0381	15	134	154	DMWVYPVSQLIPTQVTIS										Mascot
									EHR
		2663.37		2663.4	0.0269	10	192	215	VISVWGMGGMGKTTLVL					Oxidation (M)[7]					Mascot
									NVYEQHK
	5	Os03g0129300 protein (Fragment) OS=Oryza sativa										tr|A0A0P0VSI8|A0		23212.7	4.91	9	60	82.376	15		0
		subsp. japonica GN=Os03g0129300 PE=4 SV=1										A0P0VSI8_ORYS
												J
		Peptide Information
		Calc. Mass		Obsrv. Mass	± da	± ppm	Start	End	Sequence			Ion	C. I. %	Modification				Rank	Result Type
							Seq.	Seq.				Score
		1162.64		1162.57	-0.0656	-56	16	25	ILDEEFGIVK										Mascot
		1384.78		1384.83	0.0458	33	53	67	AAALNIVPTSTGAAK										Mascot
		1478.76		1478.84	0.0767	52	104	117	TGITADDVNAAFRK										Mascot
		1571.68		1571.68	0.0019	1	26	39	GTMTTTHSYTGDQR					Oxidation (M)[3]					Mascot
		1772.8		1772.85	0.0434	24	163	176	VVAWYDNEWGYSQR										Mascot
		1772.8		1772.85	0.0434	24	163	176	VVAWYDNEWGYSQR			15	0						Mascot
		1794.04		1793.98	-0.0584	-33	87	103	VPTPNVSVVDLVINTVK										Mascot
		2371.23		2371.2	-0.0286	-12	118	140	AAAGPLSGILDVCDVPLV					Carbamidomethyl (C)[13]					Mascot
									SVDFR
		2499.33		2499.31	-0.0195	-8	117	140	KAAAGPLSGILDVCDVPL					Carbamidomethyl (C)[14]					Mascot
									VSVDFR
		2715.29		2715.3	0.0083	3	16	39	ILDEEFGIVKGTMTTTHSY					Oxidation (M)[13]					Mascot
Project 1\Sample project20121109\R12031-5-RS1-2				2715.3															29	Mascot	of	538
									TGDQR
	6	Cinnamoyl CoA reductase OS=Oryza sativa subsp.										tr|Q6K5W5|Q6K5		37234.6	8.27	15	60	81.966
		japonica GN=Os02g0811400 PE=4 SV=1										W5_ORYSJ
		Protein Group
		Cinnamoyl CoA reductase OS=Oryza sativa GN=ccr										tr|Q8VXA7|Q8VXA		37234.6		8.27
		PE=4 SV=1										7_ORYSA				4577
																6367
		Peptide Information
		Calc. Mass		Obsrv. Mass	± da	± ppm	Start	End	Sequence			Ion	C. I. %	Modification				Rank	Result Type
							Seq.	Seq.				Score
		856.46		856.513	0.0528	62	213	219	YLMGTKK					Oxidation (M)[3]					Mascot
		1160.63		1160.61	-0.0222	-19	300	309	DLGLEFTPLR										Mascot
		1263.75		1263.66	-0.0834	-66	323	333	SHLPLIYPVPK										Mascot
		1288.73		1288.66	-0.0643	-50	300	310	DLGLEFTPLRK										Mascot
		1419.85		1419.8	-0.0441	-31	323	334	SHLPLIYPVPKR										Mascot
		1424.72		1424.82	0.1012	71	220	232	SYPNAVAAYVDVR										Mascot
		1429.6		1429.64	0.0369	26	169	181	MMAEMTATEEAAK					Oxidation (M)[1]					Mascot
		1429.6		1429.64	0.0369	26	169	181	MMAEMTATEEAAK					Oxidation (M)[1]					Mascot
		1514.78		1514.82	0.039	26	310	322	KSLHEAVLCMQQK										Mascot
		1514.78		1514.82	0.039	26	310	322	KSLHEAVLCMQQK										Mascot
		1538.7		1538.73	0.0325	21	280	292	CEDDGKPMAKPYK					Carbamidomethyl (C)[1]					Mascot
		1571.64		1571.68	0.0384	24	1	14	MSSNFEANNNNGEK					Oxidation (M)[1]					Mascot
		1659.88		1659.9	0.0203	12	66	80	LSLCRADVLDAASLR					Carbamidomethyl (C)[4]					Mascot
		1666.86		1666.86	0.0003	0	266	279	MLRDLFPQYPATAK					Oxidation (M)[1]					Mascot
		1756.99		1756.92	-0.0681	-39	251	265	YLCIGTVLHRAELLR										Mascot
		2187		2187.11	0.1121	51	280	297	CEDDGKPMAKPYKFSNQ					Carbamidomethyl (C)[1], Oxidation (M)[8]					Mascot
									R
		2715.11		2715.3	0.1941	71	159	181	QTDNLYCCAKMMAEMTA					Carbamidomethyl (C)[7,8], Oxidation					Mascot
									TEEAAK					(M)[11,12,15]
	7	Uncharacterized protein OS=Oryza sativa subsp.										tr|B9G6R0|B9G6R		54273.9	8.81	15	58	70.752
		japonica GN=OsJ_32263 PE=4 SV=1										0_ORYSJ
		Peptide Information
		Calc. Mass		Obsrv. Mass	± da	± ppm	Start	End	Sequence			Ion	C. I. %	Modification				Rank	Result Type
							Seq.	Seq.				Score
		820.398		820.429	0.0313	38	363	369	TGMLNER										Mascot
		1011.58		1011.49	-0.0855	-85	288	296	MHILLGTAR										Mascot
		1075.54		1075.54	0.0054	5	213	219	WYFYQIR										Mascot
		1234.68		1234.74	0.0643	52	228	238	DFKVEVATIGR										Mascot
		1398.72		1398.7	-0.0209	-15	55	67	CSRLAPAPPHHGR										Mascot
Project 1\Sample project20121109\R12031-5-RS1-2				1398.7															30	Mascot	of	538
		1499.79		1499.79	0.0005	0	105	118	AEQTAPLIMVEAAR										Mascot
		1506.65		1506.77	0.1225	81	133	147	GWSTESGGSDAAEPR										Mascot
		1581.82		1581.92	0.0957	60	316	328	SSNILLDRHWNAR										Mascot
		1581.82		1581.92	0.0957	60	316	328	SSNILLDRHWNAR										Mascot
		1730.83		1730.95	0.1228	71	257	270	LLVYEYMENSNLDK										Mascot
		1772.89		1772.85	-0.0393	-22	170	186	FAAENVLGEGGYGVVYK										Mascot
		1772.89		1772.85	-0.0393	-22	170	186	FAAENVLGEGGYGVVYK										Mascot
		2284.11		2284.19	0.0864	38	343	362	SYVTTRVMGTFGYVAPE					Oxidation (M)[8]					Mascot
									YAR
		2663.6		2663.4	-0.2026	-76	24	49	LWVLVAAGAAAAVVLALL										Mascot
									IVVCLCRR
		2706.24		2706.33	0.0823	30	440	463	CVDPDGGQRPTMGHVV					Carbamidomethyl (C)[1]					Mascot
									HMLEDDLK
		2715.33		2715.3	-0.0247	-9	162	186	ELEEATNRFAAENVLGE										Mascot
									GGYGVVYK
		3323.57		3323.71	0.1325	40	243	270	NLVSLLGYCEGACRLLVY					Carbamidomethyl (C)[9,13]					Mascot
									EYMENSNLDK
	8	Uncharacterized protein OS=Oryza sativa subsp.										tr|B9FF23|B9FF23		6418.3	9.65	7	56	59.626
		japonica GN=OsJ_14718 PE=4 SV=1										_ORYSJ
		Peptide Information
		Calc. Mass		Obsrv. Mass	± da	± ppm	Start	End	Sequence			Ion	C. I. %	Modification				Rank	Result Type
							Seq.	Seq.				Score
		1288.64		1288.66	0.0189	15	8	17	LYLQNCYIMK										Mascot
		1471.87		1471.75	-0.1265	-86	26	39	ALLLKPGEPGLAHR										Mascot
		1514.71		1514.82	0.1153	76	40	56	AQAAARQDEGGGGGGG										Mascot
									R
		1514.71		1514.82	0.1153	76	40	56	AQAAARQDEGGGGGGG										Mascot
									R
		1599.97		1599.9	-0.0743	-46	25	39	KALLLKPGEPGLAHR										Mascot
		1730.9		1730.95	0.0565	33	4	17	LNAKLYLQNCYIMK					Oxidation (M)[13]					Mascot
		1816.87		1816.91	0.0429	24	8	21	LYLQNCYIMKENER										Mascot
		2040.18		2040.09	-0.0912	-45	26	45	ALLLKPGEPGLAHRAQAA										Mascot
									AR
	9	OSJNBa0056L23.8 protein OS=Oryza sativa subsp.										tr|Q7XL49|Q7XL49		168758	8.83	28	55	45.537
		japonica GN=OSJNBa0056L23.8 PE=4 SV=2										_ORYSJ
		Peptide Information
		Calc. Mass		Obsrv. Mass	± da	± ppm	Start	End	Sequence			Ion	C. I. %	Modification				Rank	Result Type
							Seq.	Seq.				Score
		982.503		982.503	0	0	1157	1164	LAELYMAR					Oxidation (M)[6]					Mascot
		1075.55		1075.54	-0.0039	-4	543	552	MAANELAEVK										Mascot
		1090.59		1090.59	0.0027	2	467	476	KVTLTSNDGR										Mascot
		1093.65		1093.57	-0.0888	-81	1165	1174	IVCLHGVPKK										Mascot
Project 1\Sample project20121109\R12031-5-RS1-2				1093.57															31	Mascot	of	538
		1093.65		1093.57	-0.0888	-81	1165	1174	IVCLHGVPKK										Mascot
		1106.57		1106.57	-0.0076	-7	608	616	IDDLFDQLK										Mascot
		1252.78		1252.69	-0.0848	-68	1139	1149	LTKVAHFIPVK										Mascot
		1318.66		1318.7	0.0409	31	1048	1059	DTLYSIHPGSTK										Mascot
		1329.66		1329.72	0.0588	44	1180	1190	GSQFTSNFWKK										Mascot
		1348.73		1348.68	-0.051	-38	883	892	IWRHYLFGTR										Mascot
		1362.69		1362.71	0.0209	15	840	851	LGLGCVLMQDWK										Mascot
		1384.74		1384.83	0.0821	59	332	345	VVPAQSNSTVPASK										Mascot
		1407.71		1407.67	-0.0433	-31	637	648	EEDIPKTAFTTR										Mascot
		1419.71		1419.8	0.0907	64	840	851	LGLGCVLMQDWK					Carbamidomethyl (C)[5]					Mascot
		1432.63		1432.68	0.0497	35	924	935	DYDMGIHYHPGK										Mascot
		1492.67		1492.77	0.1042	70	178	189	YAPEDVRNDEER										Mascot
		1532.78		1532.82	0.0465	30	444	456	DLDVILGMDWLAR					Oxidation (M)[8]					Mascot
		1538.72		1538.73	0.0069	4	1454	1467	SAHPYLFASSSESR										Mascot
		1559.76		1559.84	0.0788	51	721	732	FSKCEFWLSEVK					Carbamidomethyl (C)[4]					Mascot
		1571.78		1571.68	-0.104	-66	1125	1138	TSSGHDSIWVIVDR										Mascot
		1631.8		1631.91	0.1097	67	1267	1279	CRTPLLWDQTGER					Carbamidomethyl (C)[1]					Mascot
		1632.83		1632.83	-0.0073	-4	699	711	EEHEEHLRLALEK										Mascot
		1681.91		1681.91	-0.004	-2	778	791	FIENFSKIAKPMTR										Mascot
		1797.93		1797.87	-0.0614	-34	444	458	DLDVILGMDWLARHK					Oxidation (M)[8]					Mascot
		1822.82		1822.93	0.1081	59	505	520	EYSDVFPDDLPGMPPK					Oxidation (M)[13]					Mascot
		1911.89		1911.87	-0.0186	-10	801	815	WSEECEQIFQELKSR										Mascot
		1958.07		1957.96	-0.106	-54	285	302	NQAPRPVAAPTQQQPAK										Mascot
									R
		2345.22		2345.26	0.0341	15	1269	1288	TPLLWDQTGERQVFGTDI										Mascot
									LR
		2461.17		2461.15	-0.0222	-9	830	851	GFQVYCDASKLGLGCVL										Mascot
									MQDWK
		2477.17		2477.26	0.0959	39	830	851	GFQVYCDASKLGLGCVL					Oxidation (M)[18]					Mascot
									MQDWK
		2477.17		2477.26	0.0959	39	830	851	GFQVYCDASKLGLGCVL					Oxidation (M)[18]					Mascot
									MQDWK
		2708.24		2708.35	0.1057	39	193	215	FLEGLNDELSYPLMTGDY					Oxidation (M)[14]					Mascot
									PDFQK
		2708.24		2708.35	0.1057	39	193	215	FLEGLNDELSYPLMTGDY					Oxidation (M)[14]					Mascot
									PDFQK
	10	Os06g0698600 protein OS=Oryza sativa subsp.										tr|A0A0P0X0E1|A0		73592.4	8.56	17	54	34.521
		japonica GN=Os06g0698600 PE=4 SV=1										A0P0X0E1_ORYS
												J
		Peptide Information
		Calc. Mass		Obsrv. Mass	± da	± ppm	Start	End	Sequence			Ion	C. I. %	Modification				Rank	Result Type
							Seq.	Seq.				Score
Project 1\Sample project20121109\R12031-5-RS1-2																			32	of	538
		1004.57		1004.5	-0.0711	-71	1	9	MASLLAARR					Oxidation (M)[1]					Mascot
		1075.55		1075.54	-0.0117	-11	566	574	QSAWIISDR										Mascot
		1318.76		1318.7	-0.0505	-38	624	634	MLSTLFLPKPR					Oxidation (M)[1]					Mascot
		1329.72		1329.72	0.0013	1	520	531	ESWGTLAPLLSR										Mascot
		1334.64		1334.61	-0.0304	-23	494	504	MGEILGDEWLR					Oxidation (M)[1]					Mascot
		1398.65		1398.7	0.0492	35	413	423	YCNQLLGDPYR					Carbamidomethyl (C)[2]					Mascot
		1411.84		1411.79	-0.045	-32	214	226	LSLILDRLAANGR										Mascot
		1421.76		1421.74	-0.0177	-12	354	366	LFGGKACVEIQTR										Mascot
		1429.77		1429.64	-0.1309	-92	142	154	FVSDLAEALSHLK										Mascot
		1429.77		1429.64	-0.1309	-92	142	154	FVSDLAEALSHLK										Mascot
		1478.78		1478.84	0.0581	39	354	366	LFGGKACVEIQTR					Carbamidomethyl (C)[7]					Mascot
		1567.73		1567.86	0.1232	79	191	205	EPNNSSDPGSITPPR										Mascot
		1632.98		1632.83	-0.1529	-94	206	220	IPASAVHKLSLILDR										Mascot
		1673.96		1673.81	-0.1504	-90	39	53	LPPMEAAVRPIRAPR										Mascot
		1687.88		1687.87	-0.0014	-1	566	579	QSAWIISDRDLQQK										Mascot
		1851.91		1852	0.0917	50	221	238	LAANGRLGTCTAAYADA					Carbamidomethyl (C)[10]					Mascot
									R
		2371.2		2371.2	0.0039	2	191	213	EPNNSSDPGSITPPRIPA										Mascot
									SAVHK
		2461.32		2461.15	-0.1667	-68	445	466	MLVDAVLNIVKALEANFE										Mascot
									AWSK
		2477.31		2477.26	-0.0486	-20	445	466	MLVDAVLNIVKALEANFE					Oxidation (M)[1]					Mascot
									AWSK
		2477.31		2477.26	-0.0486	-20	445	466	MLVDAVLNIVKALEANFE					Oxidation (M)[1]					Mascot
									AWSK
		2503.19		2503.13	-0.0651	-26	594	615	SFMQNYGPLVDQQDASA										Mascot
									NKYVK
Project 1\Sample project20121109\R12031-5-RS1-2																			33	of	538
Gel Idx/Pos			6/A6						Instr./Gel Origin		BA2151/Sample Project 20121109					Process Status		Analysis Succeeded
Plate [#] Name			[1] Sample Project 20121109						Instrument Sample Name							Spectra		11
Rank		Protein Name						Species				Accession No.		Protein MW	Protein	Pep.	Protein	Protein	Total Ion		Total Ion
															PI	Count	Score	Score	Score		C. I. %
																		C. I. %
	1	Putative uncharacterized protein OS=Oryza sativa										tr|A2ZBS9|A2ZBS		17529.8	5.13	7	439	100	397		100
		subsp. indica GN=OsI_35229 PE=4 SV=1										9_ORYSI
		Protein Group
		Os11g0165700 protein OS=Oryza sativa subsp.										tr|Q0IUD6|Q0IUD6		17530.8		4.98
		japonica GN=Os11g0165700 PE=4 SV=1										_ORYSJ				190
																7349
		Peptide Information
		Calc. Mass		Obsrv. Mass	± da	± ppm	Start	End	Sequence			Ion	C. I. %	Modification				Rank	Result Type
							Seq.	Seq.				Score
		1286.58		1286.56	-0.0117	-9	104	114	NNNNPDWLGDK										Mascot
		1422.69		1422.68	-0.013	-9	34	45	IWYDEDGINGLK										Mascot
		1422.69		1422.68	-0.013	-9	34	45	IWYDEDGINGLK			57	99.937						Mascot
		1515.72		1515.62	-0.0999	-66	104	116	NNNNPDWLGDKTK										Mascot
		2232.06		2231.99	-0.0674	-30	117	136	EGDYFSVPVEDGQIVAFF										Mascot
									GR
		2232.06		2231.99	-0.0674	-30	117	136	EGDYFSVPVEDGQIVAFF			115	100						Mascot
									GR
		2340.2		2340.16	-0.0341	-15	8	30	VGPFGAGGTPVDIDHTLP										Mascot
									PDHLK
		2340.2		2340.16	-0.0341	-15	8	30	VGPFGAGGTPVDIDHTLP			86	100						Mascot
									PDHLK
		3042.31		3042.28	-0.0278	-9	62	88	VWGDDSGSSDEINIEDD										Mascot
									DDYVNKLEGR
		3042.31		3042.28	-0.0278	-9	62	88	VWGDDSGSSDEINIEDD			139	100						Mascot
									DDYVNKLEGR
		3072.58		3072.3	-0.2854	-93	1	30	MATTLAKVGPFGAGGTP					Oxidation (M)[1]					Mascot
									VDIDHTLPPDHLK
	2	Transposon protein, putative, CACTA, En/Spm										tr|Q53KV8|Q53KV		285422	6.05	32	430	100	394		100
		sub-class OS=Oryza sativa subsp. japonica										8_ORYSJ
		GN=LOC_Os11g06570 PE=4 SV=1
		Peptide Information
		Calc. Mass		Obsrv. Mass	± da	± ppm	Start	End	Sequence			Ion	C. I. %	Modification				Rank	Result Type
							Seq.	Seq.				Score
		856.409		856.49	0.0802	94	421	427	QHDGMLR										Mascot
		959.406		959.428	0.0216	23	101	108	DDPDEVNR										Mascot
		985.42		985.516	0.0961	98	122	128	QWMYADR					Oxidation (M)[3]					Mascot
		1051.53		1051.57	0.042	40	317	325	LPETTYEAK										Mascot
		1082.52		1082.55	0.0288	27	162	170	NQKEYSASR										Mascot
Project 1\Sample project20121109\R12031-5-RS1-2																			34	of	538
		1151.65		1151.55	-0.0994	-86	628	637	TVFAMVKDLK										Mascot
		1286.58		1286.56	-0.0117	-9	2451	2461	NNNNPDWLGDK										Mascot
		1319.6		1319.62	0.0156	12	267	278	TSLYPGCEQGHK										Mascot
		1405.61		1405.68	0.0644	46	1234	1244	CRENVNENENK					Carbamidomethyl (C)[1]					Mascot
		1422.69		1422.68	-0.013	-9	2381	2392	IWYDEDGINGLK										Mascot
		1422.69		1422.68	-0.013	-9	2381	2392	IWYDEDGINGLK			57	99.937						Mascot
		1435.77		1435.75	-0.0168	-12	493	504	YIMMPIIIQGPK					Oxidation (M)[3,4]					Mascot
		1515.72		1515.62	-0.0999	-66	2451	2463	NNNNPDWLGDKTK										Mascot
		1665.85		1665.81	-0.0348	-21	1416	1429	HSDWVVRDNVPVSR										Mascot
		1676.86		1676.78	-0.0791	-47	1630	1644	DELTLALQTPEHPGR										Mascot
		1676.86		1676.78	-0.0791	-47	1630	1644	DELTLALQTPEHPGR										Mascot
		1788.72		1788.89	0.1672	93	570	584	ACTHCMDETESTYLK					Carbamidomethyl (C)[2]					Mascot
		1882.03		1881.87	-0.1522	-81	688	704	NLCVNLLGFLGVYGKSK					Carbamidomethyl (C)[3]					Mascot
		1952.86		1952.92	0.0608	31	643	660	GPGSQHIESEDGHAAMW					Oxidation (M)[16]					Mascot
									K
		1957.89		1957.94	0.0498	25	82	97	FENLEACPVCNASRYK					Carbamidomethyl (C)[7,10]					Mascot
		1967.95		1967.92	-0.0288	-15	2098	2113	DTDFLQGDDILWINFR										Mascot
		2100.96		2101	0.0412	20	261	278	MLEDHRTSLYPGCEQGH										Mascot
									K
		2231.02		2231.05	0.0283	13	1357	1377	DVEGNQEEEASGSQPSV										Mascot
									GQKR
		2231.96		2231.99	0.0286	13	1932	1951	DPGYDCTQEELDAYVAS										Mascot
									EVK
		2232.06		2231.99	-0.0674	-30	2464	2483	EGDYFSVPVEDGQIVAFF			115	100						Mascot
									GR
		2260.03		2260.1	0.0654	29	2077	2095	FHQLYMEMSATGREMIG					Oxidation (M)[6,8]					Mascot
									AR
		2286.92		2287.14	0.2133	93	570	587	ACTHCMDETESTYLKHC					Carbamidomethyl (C)[2,5,17], Oxidation					Mascot
									K					(M)[6]
		2330.09		2330.17	0.0808	35	1451	1470	EMLWTTMLETFTLPAGTE					Oxidation (M)[2]					Mascot
									DK
		2340.2		2340.16	-0.0341	-15	2355	2377	VGPFGAGGTPVDIDHTLP										Mascot
									PDHLK
		2340.2		2340.16	-0.0341	-15	2355	2377	VGPFGAGGTPVDIDHTLP			86	100						Mascot
									PDHLK
		2499.22		2499.24	0.0186	7	1678	1698	IADLEFRVSSYELNMQEE										Mascot
									VAR
		2828.5		2828.3	-0.1968	-70	678	702	HAIDVMHLTKNLCVNLLG					Carbamidomethyl (C)[13], Oxidation (M)[6]					Mascot
									FLGVYGK
		3042.31		3042.28	-0.0278	-9	2409	2435	VWGDDSGSSDEINIEDD										Mascot
									DDYVNKLEGR
		3042.31		3042.28	-0.0278	-9	2409	2435	VWGDDSGSSDEINIEDD			139	100						Mascot
									DDYVNKLEGR
		3324.69		3324.64	-0.0557	-17	2023	2052	EMTIEQFFTDTGLTTDQL										Mascot
									LGVAPIEKAEVK
		3343.69		3343.59	-0.096	-29	2292	2320	DNLTTHKEFIAAVQEQLM										Mascot
									GFINEEILDPK
	3	Os11g0165700 protein OS=Oryza sativa subsp.										tr|A0A0N7KSH4|A		19906.9	5.16	6	426	100	397		100
		japonica GN=Os11g0165700 PE=4 SV=1										0A0N7KSH4_ORY
												SJ
Project 1\Sample project20121109\R12031-5-RS1-2																			35	of	538
		Peptide Information
		Calc. Mass		Obsrv. Mass	± da	± ppm	Start	End	Sequence			Ion	C. I. %	Modification				Rank	Result Type
							Seq.	Seq.				Score
		1286.58		1286.56	-0.0117	-9	126	136	NNNNPDWLGDK										Mascot
		1422.69		1422.68	-0.013	-9	56	67	IWYDEDGINGLK										Mascot
		1422.69		1422.68	-0.013	-9	56	67	IWYDEDGINGLK			57	99.937						Mascot
		1515.72		1515.62	-0.0999	-66	126	138	NNNNPDWLGDKTK										Mascot
		2232.06		2231.99	-0.0674	-30	139	158	EGDYFSVPVEDGQIVAFF										Mascot
									GR
		2232.06		2231.99	-0.0674	-30	139	158	EGDYFSVPVEDGQIVAFF			115	100						Mascot
									GR
		2340.2		2340.16	-0.0341	-15	30	52	VGPFGAGGTPVDIDHTLP										Mascot
									PDHLK
		2340.2		2340.16	-0.0341	-15	30	52	VGPFGAGGTPVDIDHTLP			86	100						Mascot
									PDHLK
		3042.31		3042.28	-0.0278	-9	84	110	VWGDDSGSSDEINIEDD										Mascot
									DDYVNKLEGR
		3042.31		3042.28	-0.0278	-9	84	110	VWGDDSGSSDEINIEDD			139	100						Mascot
									DDYVNKLEGR
	4	TUBB3 (Fragment) OS=Oryza sativa subsp. japonica										tr|S5FRA8|S5FRA		15806.4	4.84	7	91	99.986	49		99.556
		GN=TUBB3 PE=3 SV=1										8_ORYSJ
		Protein Group
		TUBB3 (Fragment) OS=Oryza sativa subsp. indica										tr|S5FDY2|S5FDY		15806.4		4.84
		GN=TUBB3 PE=3 SV=1										2_ORYSI				1525
																8789
		Peptide Information
		Calc. Mass		Obsrv. Mass	± da	± ppm	Start	End	Sequence			Ion	C. I. %	Modification				Rank	Result Type
							Seq.	Seq.				Score
		1342.64		1342.57	-0.0678	-50	47	58	INVYYNEASGGR										Mascot
		1342.64		1342.57	-0.0678	-50	47	58	INVYYNEASGGR			49	99.556						Mascot
		1342.64		1342.77	0.1299	97	47	58	INVYYNEASGGR										Mascot
		1665.78		1665.81	0.0287	17	63	77	AVLMDLEPGTMDSVR					Oxidation (M)[4,11]					Mascot
		1822.92		1822.82	-0.1039	-57	3	19	EILHIQGGQCGNQIGAK					Carbamidomethyl (C)[10]					Mascot
		1979.02		1978.88	-0.1489	-75	2	19	REILHIQGGQCGNQIGAK					Carbamidomethyl (C)[11]					Mascot
		2101.09		2101	-0.0923	-44	104	122	GHYTEGAELIDSVLDVVR										Mascot
									K
		2126.06		2126.02	-0.0432	-20	1	19	MREILHIQGGQCGNQIGA					Carbamidomethyl (C)[12], Oxidation (M)[1]					Mascot
									K
		2814.34		2814.45	0.1094	39	78	103	SGPYGQIFRPDNFVFGQ										Mascot
									SGAGNNWAK
	5	Tubulin beta chain OS=Oryza sativa subsp. japonica										tr|Q0DA75|Q0DA7		48433	4.66	11	81	99.869	49		99.556
		GN=Os06g0671900 PE=3 SV=1										5_ORYSJ
		Peptide Information
							Start	End				Ion
Project 1\Sample project20121109\R12031-5-RS1-2		Calc. Mass		Obsrv. Mass	± da	± ppm			Sequence				C. I. %	Modification				Rank	36	Result Type	of	538
							Seq.	Seq.				Score
		1077.53		1077.54	0.0051	5	155	162	IREEYPDR										Mascot
		1342.64		1342.57	-0.0678	-50	47	58	INVYYNEASGGR										Mascot
		1342.64		1342.57	-0.0678	-50	47	58	INVYYNEASGGR			49	99.556						Mascot
		1342.64		1342.77	0.1299	97	47	58	INVYYNEASGGR										Mascot
		1431.6		1431.57	-0.0324	-23	298	309	NMMCAADPRHGR					Carbamidomethyl (C)[4], Oxidation (M)[2]					Mascot
		1431.6		1431.74	0.1366	95	298	309	NMMCAADPRHGR					Carbamidomethyl (C)[4], Oxidation (M)[2]					Mascot
		1665.78		1665.81	0.0287	17	63	77	AVLMDLEPGTMDSVR					Oxidation (M)[4,11]					Mascot
		1788.83		1788.89	0.0654	37	363	378	MASTFIGNSTSIQEMR					Oxidation (M)[1]					Mascot
		1822.92		1822.82	-0.1039	-57	3	19	EILHIQGGQCGNQIGAK					Carbamidomethyl (C)[10]					Mascot
		1916.92		1916.92	-0.0025	-1	363	379	MASTFIGNSTSIQEMRK					Oxidation (M)[1]					Mascot
		1979.02		1978.88	-0.1489	-75	2	19	REILHIQGGQCGNQIGAK					Carbamidomethyl (C)[11]					Mascot
		2101.09		2101	-0.0923	-44	104	122	GHYTEGAELIDSVLDVVR										Mascot
									K
		2126.06		2126.02	-0.0432	-20	1	19	MREILHIQGGQCGNQIGA					Carbamidomethyl (C)[12], Oxidation (M)[1]					Mascot
									K
		2814.34		2814.45	0.1094	39	78	103	SGPYGQIFRPDNFVFGQ										Mascot
									SGAGNNWAK
	6	Tubulin beta chain OS=Oryza sativa subsp. indica										tr|A2X1B6|A2X1B6		50072.8	4.72	10	77	99.648	49		99.556
		GN=OsI_05997 PE=3 SV=1										_ORYSI
		Protein Group
		Tubulin beta-5 chain OS=Oryza sativa subsp. japonica										sp|P46265|TBB5_		50072.8		4.7199
		GN=TUBB5 PE=1 SV=1										ORYSJ				997901
																9165
		Peptide Information
		Calc. Mass		Obsrv. Mass	± da	± ppm	Start	End	Sequence			Ion	C. I. %	Modification				Rank	Result Type
							Seq.	Seq.				Score
		1077.53		1077.54	0.0051	5	155	162	IREEYPDR										Mascot
		1286.64		1286.56	-0.0767	-60	351	362	SSVCDIPPNGLK					Carbamidomethyl (C)[4]					Mascot
		1342.64		1342.57	-0.0678	-50	47	58	INVYYNEASGGR										Mascot
		1342.64		1342.57	-0.0678	-50	47	58	INVYYNEASGGR			49	99.556						Mascot
		1342.64		1342.77	0.1299	97	47	58	INVYYNEASGGR										Mascot
		1431.6		1431.57	-0.0324	-23	298	309	NMMCAADPRHGR					Carbamidomethyl (C)[4], Oxidation (M)[2]					Mascot
		1431.6		1431.74	0.1366	95	298	309	NMMCAADPRHGR					Carbamidomethyl (C)[4], Oxidation (M)[2]					Mascot
		1665.78		1665.81	0.0287	17	63	77	AVLMDLEPGTMDSVR					Oxidation (M)[4,11]					Mascot
		1822.92		1822.82	-0.1039	-57	3	19	EILHIQGGQCGNQIGAK					Carbamidomethyl (C)[10]					Mascot
		1979.02		1978.88	-0.1489	-75	2	19	REILHIQGGQCGNQIGAK					Carbamidomethyl (C)[11]					Mascot
		2101.09		2101	-0.0923	-44	104	122	GHYTEGAELIDSVLDVVR										Mascot
									K
		2126.06		2126.02	-0.0432	-20	1	19	MREILHIQGGQCGNQIGA					Carbamidomethyl (C)[12], Oxidation (M)[1]					Mascot
Project 1\Sample project20121109\R12031-5-RS1-2				2126.02															37	Mascot	of	538
									K
		2133.08		2133.11	0.0266	12	59	77	FVPRAVLMDLEPGTMDS										Mascot
									VR
	7	Tubulin beta chain OS=Oryza sativa subsp. indica										tr|A2XMI9|A2XMI9		49789.7	4.77	10	76	99.536	49		99.556
		GN=OsI_13743 PE=3 SV=1										_ORYSI
		Protein Group
		Tubulin beta chain OS=Oryza sativa subsp. japonica										tr|A3ANA0|A3ANA		49740.7		4.7699
		GN=OsJ_12810 PE=3 SV=1										0_ORYSJ				999809
																2651
		Tubulin beta-7 chain OS=Oryza sativa subsp. japonica										sp|P37832|TBB7_		49789.7		4.7699
		GN=TUBB7 PE=2 SV=2										ORYSJ				999809
																2651
		Peptide Information
		Calc. Mass		Obsrv. Mass	± da	± ppm	Start	End	Sequence			Ion	C. I. %	Modification				Rank	Result Type
							Seq.	Seq.				Score
		973.477		973.474	-0.003	-3	351	359	SSVCDIPPR										Mascot
		1077.53		1077.54	0.0051	5	155	162	IREEYPDR										Mascot
		1342.64		1342.57	-0.0678	-50	47	58	INVYYNEASGGR										Mascot
		1342.64		1342.57	-0.0678	-50	47	58	INVYYNEASGGR			49	99.556						Mascot
		1342.64		1342.77	0.1299	97	47	58	INVYYNEASGGR										Mascot
		1431.6		1431.57	-0.0324	-23	298	309	NMMCAADPRHGR					Carbamidomethyl (C)[4], Oxidation (M)[2]					Mascot
		1431.6		1431.74	0.1366	95	298	309	NMMCAADPRHGR					Carbamidomethyl (C)[4], Oxidation (M)[2]					Mascot
		1665.78		1665.81	0.0287	17	63	77	AVLMDLEPGTMDSVR					Oxidation (M)[4,11]					Mascot
		1822.92		1822.82	-0.1039	-57	3	19	EILHIQGGQCGNQIGAK					Carbamidomethyl (C)[10]					Mascot
		1979.02		1978.88	-0.1489	-75	2	19	REILHIQGGQCGNQIGAK					Carbamidomethyl (C)[11]					Mascot
		2101.09		2101	-0.0923	-44	104	122	GHYTEGAELIDSVLDVVR										Mascot
									K
		2126.06		2126.02	-0.0432	-20	1	19	MREILHIQGGQCGNQIGA					Carbamidomethyl (C)[12], Oxidation (M)[1]					Mascot
									K
		2188.09		2188.08	-0.0042	-2	360	379	GLKMAATFVGNSTSIQE										Mascot
									MFR
	8	Tubulin beta chain OS=Oryza sativa subsp. indica										tr|A2YG29|A2YG2		50088.9	4.73	9	73	99.176	49		99.556
		GN=OsI_24075 PE=3 SV=1										9_ORYSI
		Protein Group
		Tubulin beta-3 chain OS=Oryza sativa subsp. japonica										sp|Q40665|TBB3_		50088.9		4.73
		GN=TUBB3 PE=2 SV=2										ORYSJ				190
																7349
		Peptide Information
		Calc. Mass		Obsrv. Mass	± da	± ppm	Start	End	Sequence			Ion	C. I. %	Modification				Rank	Result Type
							Seq.	Seq.				Score
		1077.53		1077.54	0.0051	5	155	162	IREEYPDR										Mascot
		1342.64		1342.57	-0.0678	-50	47	58	INVYYNEASGGR										Mascot
Project 1\Sample project20121109\R12031-5-RS1-2																			38	of	538
		1342.64		1342.57	-0.0678	-50	47	58	INVYYNEASGGR			49	99.556						Mascot
		1342.64		1342.77	0.1299	97	47	58	INVYYNEASGGR										Mascot
		1431.6		1431.57	-0.0324	-23	298	309	NMMCAADPRHGR					Carbamidomethyl (C)[4], Oxidation (M)[2]					Mascot
		1431.6		1431.74	0.1366	95	298	309	NMMCAADPRHGR					Carbamidomethyl (C)[4], Oxidation (M)[2]					Mascot
		1665.78		1665.81	0.0287	17	63	77	AVLMDLEPGTMDSVR					Oxidation (M)[4,11]					Mascot
		1822.92		1822.82	-0.1039	-57	3	19	EILHIQGGQCGNQIGAK					Carbamidomethyl (C)[10]					Mascot
		1979.02		1978.88	-0.1489	-75	2	19	REILHIQGGQCGNQIGAK					Carbamidomethyl (C)[11]					Mascot
		2101.09		2101	-0.0923	-44	104	122	GHYTEGAELIDSVLDVVR										Mascot
									K
		2126.06		2126.02	-0.0432	-20	1	19	MREILHIQGGQCGNQIGA					Carbamidomethyl (C)[12], Oxidation (M)[1]					Mascot
									K
		2814.34		2814.45	0.1094	39	78	103	SGPYGQIFRPDNFVFGQ										Mascot
									SGAGNNWAK
	9	Uncharacterized protein OS=Oryza sativa subsp.										tr|B9F621|B9F621		38761.1	5.61	13	55	46.777
		japonica GN=OsJ_09831 PE=4 SV=1										_ORYSJ
		Peptide Information
		Calc. Mass		Obsrv. Mass	± da	± ppm	Start	End	Sequence			Ion	C. I. %	Modification				Rank	Result Type
							Seq.	Seq.				Score
		911.433		911.403	-0.0293	-32	100	107	SLSCCLTK					Carbamidomethyl (C)[4]					Mascot
		1280.62		1280.61	-0.0165	-13	1	12	MSADEAMAVLVK					Oxidation (M)[1]					Mascot
		1312.6		1312.66	0.0567	43	176	185	LEQLYCDSWR										Mascot
		1431.87		1431.74	-0.1318	-92	231	242	ITKLFLHGIYVK										Mascot
		1435.71		1435.75	0.0423	29	142	154	DSSTLKLDMPNSK										Mascot
		1658.73		1658.83	0.0989	60	265	278	VWNHACDEGTENRK										Mascot
		1658.73		1658.83	0.0989	60	265	278	VWNHACDEGTENRK										Mascot
		1678.79		1678.84	0.0465	28	75	89	RSVDCTSSDMLLHAK					Oxidation (M)[10]					Mascot
		1681.88		1681.88	-0.003	-2	100	114	SLSCCLTKLLLCTAR					Carbamidomethyl (C)[4]					Mascot
		1795.92		1795.85	-0.0716	-40	100	114	SLSCCLTKLLLCTAR					Carbamidomethyl (C)[4,5,12]					Mascot
		2047.04		2047.04	0.0095	5	90	107	SLVEFFNISRSLSCCLTK										Mascot
		2225.13		2225.02	-0.1067	-48	2	22	SADEAMAVLVKLMSSLF					Oxidation (M)[6]					Mascot
									GSPR
		2232.14		2231.99	-0.1509	-68	157	175	FVELNSCYVKTVEFLCLP										Mascot
									K
		2232.14		2231.99	-0.1509	-68	157	175	FVELNSCYVKTVEFLCLP										Mascot
									K
		2340.18		2340.16	-0.0119	-5	1	22	MSADEAMAVLVKLMSSL										Mascot
									FGSPR
		2340.18		2340.16	-0.0119	-5	1	22	MSADEAMAVLVKLMSSL										Mascot
									FGSPR
		2400.17		2400.13	-0.042	-17	167	185	TVEFLCLPKLEQLYCDSW					Carbamidomethyl (C)[6]					Mascot
									R
	10	Beta-tubulin 6 (Fragment) OS=Oryza sativa subsp.										tr|Q0E4V5|Q0E4V		15267.2	4.83	8	51	0
		indica GN=tub6 PE=4 SV=1										5_ORYSI
Project 1\Sample project20121109\R12031-5-RS1-2																			39	of	538
		Peptide Information
		Calc. Mass		Obsrv. Mass	± da	± ppm	Start	End	Sequence			Ion	C. I. %	Modification				Rank	Result Type
							Seq.	Seq.				Score
		1431.63		1431.57	-0.0607	-42	47	58	VNVYYNEASCGR					Carbamidomethyl (C)[10]					Mascot
		1431.63		1431.74	0.1083	76	47	58	VNVYYNEASCGR					Carbamidomethyl (C)[10]					Mascot
		1665.78		1665.81	0.0287	17	63	77	AVLMDLEPGTMDSVR					Oxidation (M)[4,11]					Mascot
		1916.86		1916.92	0.0584	30	20	35	FWEVVCDEHGIDPTGR					Carbamidomethyl (C)[6]					Mascot
		1967.8		1967.92	0.1166	59	122	138	KEAENCDCLQGFQVCHS					Carbamidomethyl (C)[6]					Mascot
		2101.09		2101	-0.0923	-44	104	122	GHYTEGAELIDSVLDVVR										Mascot
									K
		2126.06		2126.02	-0.0432	-20	1	19	MREILHIQGGQCGNQIGS					Carbamidomethyl (C)[12]					Mascot
									K
		2133.08		2133.11	0.0266	12	59	77	FVPRAVLMDLEPGTMDS										Mascot
									VR
		2828.35		2828.3	-0.0557	-20	78	103	TGPYGQIFRPDNFVFGQ										Mascot
									SGAGNNWAK
Project 1\Sample project20121109\R12031-5-RS1-2																			40	of	538
Gel Idx/Pos			7/A7						Instr./Gel Origin		BA2151/Sample Project 20121109					Process Status		Analysis Succeeded
Plate [#] Name			[1] Sample Project 20121109						Instrument Sample Name							Spectra		11
Rank		Protein Name						Species				Accession No.		Protein MW	Protein	Pep.	Protein	Protein	Total Ion		Total Ion
															PI	Count	Score	Score	Score		C. I. %
																		C. I. %
	1	Eukaryotic translation initiation factor 5A OS=Oryza										tr|Q10CJ5|Q10CJ5		17701.8	5.87	9	185	100	129		100
		sativa subsp. japonica GN=LOC_Os03g55150 PE=3										_ORYSJ
		SV=1
		Peptide Information
		Calc. Mass		Obsrv. Mass	± da	± ppm	Start	End	Sequence			Ion	C. I. %	Modification				Rank	Result Type
							Seq.	Seq.				Score
		1262.69		1262.56	-0.1227	-97	20	30	TYPQQAGTIRK										Mascot
		1262.69		1262.56	-0.1227	-97	20	30	TYPQQAGTIRK										Mascot
		1420.7		1420.62	-0.0818	-58	60	71	CHFVAIDIFNGK					Carbamidomethyl (C)[1]					Mascot
		1420.7		1420.62	-0.0818	-58	60	71	CHFVAIDIFNGK			70	99.997	Carbamidomethyl (C)[1]					Mascot
		1614.88		1614.75	-0.1281	-79	38	51	NRPCKVWIPVSTSK										Mascot
		1826.99		1826.91	-0.0754	-41	115	130	DDLRLPSDEALLTQIK										Mascot
		2032.06		2032.05	-0.0066	-3	119	137	LPSDEALLTQIKDGFAEG										Mascot
									K
		2087.99		2087.99	0.0022	1	73	90	LEDIVPSSHNCDVPHVNR					Carbamidomethyl (C)[11]					Mascot
		2216.09		2216.1	0.0152	7	72	90	KLEDIVPSSHNCDVPHVN					Carbamidomethyl (C)[12]					Mascot
									R
		2216.09		2216.1	0.0152	7	72	90	KLEDIVPSSHNCDVPHVN			58	99.952	Carbamidomethyl (C)[12]					Mascot
									R
		2588.26		2588.32	0.0573	22	91	114	TDYQLIDISEDGFVSLLTE										Mascot
									SGGTK
		3087.5		3087.57	0.0693	22	91	118	TDYQLIDISEDGFVSLLTE										Mascot
									SGGTKDDLR
	2	Eukaryotic translation initiation factor 5A OS=Oryza										tr|Q9LEE4|Q9LEE		17520.8	5.71	8	177	100	129		100
		sativa GN=eIF-5A PE=2 SV=1										4_ORYSA
		Protein Group
		Eukaryotic translation initiation factor 5A OS=Oryza										tr|Q9AUW3|Q9AU		17533.8		5.71
		sativa subsp. japonica GN=Os03g0758800 PE=2 SV=1										W3_ORYSJ				381
																4697
		Peptide Information
		Calc. Mass		Obsrv. Mass	± da	± ppm	Start	End	Sequence			Ion	C. I. %	Modification				Rank	Result Type
							Seq.	Seq.				Score
		1262.69		1262.56	-0.1227	-97	20	30	TYPQQAGTIRK										Mascot
		1262.69		1262.56	-0.1227	-97	20	30	TYPQQAGTIRK										Mascot
		1420.7		1420.62	-0.0818	-58	59	70	CHFVAIDIFNGK					Carbamidomethyl (C)[1]					Mascot
		1420.7		1420.62	-0.0818	-58	59	70	CHFVAIDIFNGK			70	99.997	Carbamidomethyl (C)[1]					Mascot
Project 1\Sample project20121109\R12031-5-RS1-2																			41	of	538
		1826.99		1826.91	-0.0754	-41	114	129	DDLRLPSDEALLTQIK										Mascot
		2032.06		2032.05	-0.0066	-3	118	136	LPSDEALLTQIKDGFAEG										Mascot
									K
		2087.99		2087.99	0.0022	1	72	89	LEDIVPSSHNCDVPHVNR					Carbamidomethyl (C)[11]					Mascot
		2216.09		2216.1	0.0152	7	71	89	KLEDIVPSSHNCDVPHVN					Carbamidomethyl (C)[12]					Mascot
									R
		2216.09		2216.1	0.0152	7	71	89	KLEDIVPSSHNCDVPHVN			58	99.952	Carbamidomethyl (C)[12]					Mascot
									R
		2588.26		2588.32	0.0573	22	90	113	TDYQLIDISEDGFVSLLTE										Mascot
									SGGTK
		3087.5		3087.57	0.0693	22	90	117	TDYQLIDISEDGFVSLLTE										Mascot
									SGGTKDDLR
	3	Putative uncharacterized protein OS=Oryza sativa										tr|B8AK76|B8AK76		56700.1	6.09	11	162	100	129		100
		subsp. indica GN=OsI_13610 PE=4 SV=1										_ORYSI
		Peptide Information
		Calc. Mass		Obsrv. Mass	± da	± ppm	Start	End	Sequence			Ion	C. I. %	Modification				Rank	Result Type
							Seq.	Seq.				Score
		1262.69		1262.56	-0.1227	-97	363	373	TYPQQAGTIRK										Mascot
		1262.69		1262.56	-0.1227	-97	363	373	TYPQQAGTIRK										Mascot
		1420.7		1420.62	-0.0818	-58	415	426	CHFVAIDIFNGK					Carbamidomethyl (C)[1]					Mascot
		1420.7		1420.62	-0.0818	-58	415	426	CHFVAIDIFNGK			70	99.997	Carbamidomethyl (C)[1]					Mascot
		1739.76		1739.87	0.1025	59	210	224	GTDGDMGYVFRCHPK					Carbamidomethyl (C)[12]					Mascot
		1809.96		1809.94	-0.0189	-10	157	171	EVYIYDMRNLIGPVK										Mascot
		1826.99		1826.91	-0.0754	-41	470	485	DDLRLPSDEALLTQIK										Mascot
		2032.06		2032.05	-0.0066	-3	474	492	LPSDEALLTQIKDGFAEG										Mascot
									K
		2070.04		2069.95	-0.095	-46	227	245	DGRSSMVPINSIGIHPFD										Mascot
									K
		2087.99		2087.99	0.0022	1	428	445	LEDIVPSSHNCDVPHVNR					Carbamidomethyl (C)[11]					Mascot
		2216.09		2216.1	0.0152	7	427	445	KLEDIVPSSHNCDVPHVN					Carbamidomethyl (C)[12]					Mascot
									R
		2216.09		2216.1	0.0152	7	427	445	KLEDIVPSSHNCDVPHVN			58	99.952	Carbamidomethyl (C)[12]					Mascot
									R
		2588.26		2588.32	0.0573	22	446	469	TDYQLIDISEDGFVSLLTE										Mascot
									SGGTK
		3087.5		3087.57	0.0693	22	446	473	TDYQLIDISEDGFVSLLTE										Mascot
									SGGTKDDLR
	4	Eukaryotic translation initiation factor 5A OS=Oryza										tr|Q10CJ3|Q10CJ3		17703.9	5.96	6	157	100	129		100
		sativa subsp. japonica GN=LOC_Os03g55150 PE=3										_ORYSJ
		SV=1
		Peptide Information
		Calc. Mass		Obsrv. Mass	± da	± ppm	Start	End	Sequence			Ion	C. I. %	Modification				Rank	Result Type
							Seq.	Seq.				Score
		1262.69		1262.56	-0.1227	-97	20	30	TYPQQAGTIRK										Mascot
		1262.69		1262.56	-0.1227	-97	20	30	TYPQQAGTIRK										Mascot
Project 1\Sample project20121109\R12031-5-RS1-2				1262.56															42	Mascot	of	538
		1420.7		1420.62	-0.0818	-58	59	70	CHFVAIDIFNGK					Carbamidomethyl (C)[1]					Mascot
		1420.7		1420.62	-0.0818	-58	59	70	CHFVAIDIFNGK			70	99.997	Carbamidomethyl (C)[1]					Mascot
		1826.99		1826.91	-0.0754	-41	115	130	DDLRLPSDEALLTQIK										Mascot
		2032.06		2032.05	-0.0066	-3	119	137	LPSDEALLTQIKDGFAEG										Mascot
									K
		2087.99		2087.99	0.0022	1	72	89	LEDIVPSSHNCDVPHVNR					Carbamidomethyl (C)[11]					Mascot
		2216.09		2216.1	0.0152	7	71	89	KLEDIVPSSHNCDVPHVN					Carbamidomethyl (C)[12]					Mascot
									R
		2216.09		2216.1	0.0152	7	71	89	KLEDIVPSSHNCDVPHVN			58	99.952	Carbamidomethyl (C)[12]					Mascot
									R
	5	Uncharacterized protein OS=Oryza sativa subsp.										tr|B9F5T2|B9F5T2		53618.5	5.82	9	153	100	129		100
		japonica GN=OsJ_12660 PE=4 SV=1										_ORYSJ
		Peptide Information
		Calc. Mass		Obsrv. Mass	± da	± ppm	Start	End	Sequence			Ion	C. I. %	Modification				Rank	Result Type
							Seq.	Seq.				Score
		1262.69		1262.56	-0.1227	-97	336	346	TYPQQAGTIRK										Mascot
		1262.69		1262.56	-0.1227	-97	336	346	TYPQQAGTIRK										Mascot
		1420.7		1420.62	-0.0818	-58	388	399	CHFVAIDIFNGK					Carbamidomethyl (C)[1]					Mascot
		1420.7		1420.62	-0.0818	-58	388	399	CHFVAIDIFNGK			70	99.997	Carbamidomethyl (C)[1]					Mascot
		1809.96		1809.94	-0.0189	-10	157	171	EVYIYDMRNLIGPVK										Mascot
		1826.99		1826.91	-0.0754	-41	443	458	DDLRLPSDEALLTQIK										Mascot
		2032.06		2032.05	-0.0066	-3	447	465	LPSDEALLTQIKDGFAEG										Mascot
									K
		2087.99		2087.99	0.0022	1	401	418	LEDIVPSSHNCDVPHVNR					Carbamidomethyl (C)[11]					Mascot
		2216.09		2216.1	0.0152	7	400	418	KLEDIVPSSHNCDVPHVN					Carbamidomethyl (C)[12]					Mascot
									R
		2216.09		2216.1	0.0152	7	400	418	KLEDIVPSSHNCDVPHVN			58	99.952	Carbamidomethyl (C)[12]					Mascot
									R
		2588.26		2588.32	0.0573	22	419	442	TDYQLIDISEDGFVSLLTE										Mascot
									SGGTK
		3087.5		3087.57	0.0693	22	419	446	TDYQLIDISEDGFVSLLTE										Mascot
									SGGTKDDLR
	6	Eukaryotic translation initiation factor 5A OS=Oryza										tr|Q10CJ2|Q10CJ2		13406.7	6.69	4	148	100	129		100
		sativa subsp. japonica GN=LOC_Os03g55150 PE=3										_ORYSJ
		SV=1
		Peptide Information
		Calc. Mass		Obsrv. Mass	± da	± ppm	Start	End	Sequence			Ion	C. I. %	Modification				Rank	Result Type
							Seq.	Seq.				Score
		1262.69		1262.56	-0.1227	-97	20	30	TYPQQAGTIRK										Mascot
		1262.69		1262.56	-0.1227	-97	20	30	TYPQQAGTIRK										Mascot
		1420.7		1420.62	-0.0818	-58	59	70	CHFVAIDIFNGK					Carbamidomethyl (C)[1]					Mascot
		1420.7		1420.62	-0.0818	-58	59	70	CHFVAIDIFNGK			70	99.997	Carbamidomethyl (C)[1]					Mascot
Project 1\Sample project20121109\R12031-5-RS1-2																			43	of	538
		2087.99		2087.99	0.0022	1	72	89	LEDIVPSSHNCDVPHVNR					Carbamidomethyl (C)[11]					Mascot
		2216.09		2216.1	0.0152	7	71	89	KLEDIVPSSHNCDVPHVN					Carbamidomethyl (C)[12]					Mascot
									R
		2216.09		2216.1	0.0152	7	71	89	KLEDIVPSSHNCDVPHVN			58	99.952	Carbamidomethyl (C)[12]					Mascot
									R
	7	Eukaryotic translation initiation factor 5A OS=Oryza										tr|B8B833|B8B833		18949.5	5.79	5	147	100	129		100
		sativa subsp. indica GN=OsI_26733 PE=3 SV=1										_ORYSI
		Peptide Information
		Calc. Mass		Obsrv. Mass	± da	± ppm	Start	End	Sequence			Ion	C. I. %	Modification				Rank	Result Type
							Seq.	Seq.				Score
		1262.69		1262.56	-0.1227	-97	33	43	TYPQQAGTIRK										Mascot
		1262.69		1262.56	-0.1227	-97	33	43	TYPQQAGTIRK										Mascot
		1420.7		1420.62	-0.0818	-58	72	83	CHFVAIDIFNGK					Carbamidomethyl (C)[1]					Mascot
		1420.7		1420.62	-0.0818	-58	72	83	CHFVAIDIFNGK			70	99.997	Carbamidomethyl (C)[1]					Mascot
		1662.71		1662.79	0.079	48	12	25	IAMSDSEEHHFESK					Oxidation (M)[3]					Mascot
		2087.99		2087.99	0.0022	1	85	102	LEDIVPSSHNCDVPHVNR					Carbamidomethyl (C)[11]					Mascot
		2216.09		2216.1	0.0152	7	84	102	KLEDIVPSSHNCDVPHVN					Carbamidomethyl (C)[12]					Mascot
									R
		2216.09		2216.1	0.0152	7	84	102	KLEDIVPSSHNCDVPHVN			58	99.952	Carbamidomethyl (C)[12]					Mascot
									R
	8	Eukaryotic translation initiation factor 5A OS=Oryza										tr|Q9ZSU2|Q9ZSU		17446.7	5.77	4	145	100	129		100
		sativa GN=eIF-5A PE=2 SV=1										2_ORYSA
		Protein Group
		Eukaryotic translation initiation factor 5A OS=Oryza										tr|Q84ZK1|Q84ZK		17446.7		5.7699
		sativa subsp. japonica GN=P0453E05.118 PE=2 SV=1										1_ORYSJ				999809
																2651
		Peptide Information
		Calc. Mass		Obsrv. Mass	± da	± ppm	Start	End	Sequence			Ion	C. I. %	Modification				Rank	Result Type
							Seq.	Seq.				Score
		1262.69		1262.56	-0.1227	-97	20	30	TYPQQAGTIRK										Mascot
		1262.69		1262.56	-0.1227	-97	20	30	TYPQQAGTIRK										Mascot
		1420.7		1420.62	-0.0818	-58	59	70	CHFVAIDIFNGK					Carbamidomethyl (C)[1]					Mascot
		1420.7		1420.62	-0.0818	-58	59	70	CHFVAIDIFNGK			70	99.997	Carbamidomethyl (C)[1]					Mascot
		2087.99		2087.99	0.0022	1	72	89	LEDIVPSSHNCDVPHVNR					Carbamidomethyl (C)[11]					Mascot
		2216.09		2216.1	0.0152	7	71	89	KLEDIVPSSHNCDVPHVN					Carbamidomethyl (C)[12]					Mascot
									R
		2216.09		2216.1	0.0152	7	71	89	KLEDIVPSSHNCDVPHVN			58	99.952	Carbamidomethyl (C)[12]					Mascot
									R
	9	Eukaryotic translation initiation factor 5A OS=Oryza										tr|B9FY88|B9FY88		18935.5	5.79	4	144	100	129		100
		sativa subsp. japonica GN=OsJ_24987 PE=3 SV=1										_ORYSJ
		Peptide Information
							Start	End				Ion
Project 1\Sample project20121109\R12031-5-RS1-2		Calc. Mass		Obsrv. Mass	± da	± ppm			Sequence				C. I. %	Modification				Rank	44	Result Type	of	538
							Seq.	Seq.				Score
		1262.69		1262.56	-0.1227	-97	33	43	TYPQQAGTIRK										Mascot
		1262.69		1262.56	-0.1227	-97	33	43	TYPQQAGTIRK										Mascot
		1420.7		1420.62	-0.0818	-58	72	83	CHFVAIDIFNGK					Carbamidomethyl (C)[1]					Mascot
		1420.7		1420.62	-0.0818	-58	72	83	CHFVAIDIFNGK			70	99.997	Carbamidomethyl (C)[1]					Mascot
		2087.99		2087.99	0.0022	1	85	102	LEDIVPSSHNCDVPHVNR					Carbamidomethyl (C)[11]					Mascot
		2216.09		2216.1	0.0152	7	84	102	KLEDIVPSSHNCDVPHVN					Carbamidomethyl (C)[12]					Mascot
									R
		2216.09		2216.1	0.0152	7	84	102	KLEDIVPSSHNCDVPHVN			58	99.952	Carbamidomethyl (C)[12]					Mascot
									R
	10	Putative uncharacterized protein orf389 OS=Oryza										tr|H5ZXH7|H5ZXH		43644.9	6.86	12	93	99.992	51		99.764
		sativa subsp. indica GN=orf389 PE=4 SV=1										7_ORYSI
		Peptide Information
		Calc. Mass		Obsrv. Mass	± da	± ppm	Start	End	Sequence			Ion	C. I. %	Modification				Rank	Result Type
							Seq.	Seq.				Score
		1277.7		1277.59	-0.1145	-90	165	175	YGRPLLGCTIK					Carbamidomethyl (C)[8]					Mascot
		1407.67		1407.59	-0.0749	-53	22	32	LTYYTPEYETK										Mascot
		1465.72		1465.67	-0.0493	-34	320	334	MSGGDHIHAGTVVGK										Mascot
		1465.75		1465.67	-0.0822	-56	147	159	TFQGPPHGIQVER			53	99.83						Mascot
		1614.78		1614.75	-0.0304	-19	377	389	WLQGVFMFGICQL					Carbamidomethyl (C)[11], Oxidation (M)[7]					Mascot
		1753.79		1753.92	0.1298	74	237	252	GHYLNATAGTCEEMIK					Oxidation (M)[14]					Mascot
		1809.8		1809.94	0.1405	78	202	215	DDENVNSQPFMRWR					Oxidation (M)[11]					Mascot
		1821.94		1821.89	-0.049	-27	317	334	ALRMSGGDHIHAGTVVG					Oxidation (M)[4]					Mascot
									K
		1852.02		1851.87	-0.1472	-79	351	366	DDFIEKIVLAVSFSLR										Mascot
		1865.94		1865.86	-0.086	-46	1	18	MSPQTETKASVGFQAGV										Mascot
									K
		2031.95		2032.05	0.1003	49	178	194	WGLSAINYGRACYECLR					Carbamidomethyl (C)[12]					Mascot
		2088.97		2089.02	0.0473	23	178	194	WGLSAINYGRACYECLR					Carbamidomethyl (C)[12,15]					Mascot
		2410.18		2410.29	0.1086	45	22	41	LTYYTPEYETKDTDILAAF										Mascot
									R
Project 1\Sample project20121109\R12031-5-RS1-2																			60	of	538
Gel Idx/Pos			10/A10						Instr./Gel Origin		BA2151/Sample Project 20121109					Process Status		Analysis Succeeded
Plate [#] Name			[1] Sample Project 20121109						Instrument Sample Name							Spectra		11
Rank		Protein Name						Species				Accession No.		Protein MW	Protein	Pep.	Protein	Protein	Total Ion		Total Ion
															PI	Count	Score	Score	Score		C. I. %
																		C. I. %
	1	Putative uncharacterized protein OS=Oryza sativa										tr|A2WVT8|A2WV		21748.8	5.86	6	675	100	646		100
		subsp. indica GN=OsI_04011 PE=3 SV=1										T8_ORYSI
		Peptide Information
		Calc. Mass		Obsrv. Mass	± da	± ppm	Start	End	Sequence			Ion	C. I. %	Modification				Rank	Result Type
							Seq.	Seq.				Score
		1014.46		1014.43	-0.0245	-24	82	90	FGMMAAQMK										Mascot
		1030.45		1030.44	-0.0078	-8	82	90	FGMMAAQMK					Oxidation (M)[3]					Mascot
		1046.45		1046.44	-0.0083	-8	82	90	FGMMAAQMK					Oxidation (M)[3,4]					Mascot
		1678.83		1678.78	-0.0455	-27	5	18	VYVVYYSMYGHVAK										Mascot
		1678.83		1678.78	-0.0455	-27	5	18	VYVVYYSMYGHVAK			46	99.192						Mascot
		1694.82		1694.78	-0.045	-27	5	18	VYVVYYSMYGHVAK					Oxidation (M)[8]					Mascot
		1777.95		1777.92	-0.028	-16	37	51	IWQVPETLHEEVLGK										Mascot
		1777.95		1777.92	-0.028	-16	37	51	IWQVPETLHEEVLGK			97	100						Mascot
		1839.85		1839.84	-0.0127	-7	176	190	WPTEMELEHAFHQGK										Mascot
		1839.85		1839.84	-0.0127	-7	176	190	WPTEMELEHAFHQGK			96	100						Mascot
		1855.84		1855.83	-0.0181	-10	176	190	WPTEMELEHAFHQGK					Oxidation (M)[5]					Mascot
		1855.84		1855.83	-0.0181	-10	176	190	WPTEMELEHAFHQGK			34	87.68	Oxidation (M)[5]					Mascot
		2465.05		2465.03	-0.0178	-7	152	175	MFNMDEVQGGSPYGAG										Mascot
									TFAADGSR
		2465.05		2465.03	-0.0178	-7	152	175	MFNMDEVQGGSPYGAG			226	100						Mascot
									TFAADGSR
		2481.04		2481.02	-0.0286	-12	152	175	MFNMDEVQGGSPYGAG					Oxidation (M)[1]					Mascot
									TFAADGSR
		2481.04		2481.02	-0.0286	-12	152	175	MFNMDEVQGGSPYGAG			183	100	Oxidation (M)[1]					Mascot
									TFAADGSR
		2497.04		2497.02	-0.0232	-9	152	175	MFNMDEVQGGSPYGAG					Oxidation (M)[1,4]					Mascot
									TFAADGSR
		3195.64		3195.62	-0.0217	-7	52	81	MGAPPKPDVPTITPQELT										Mascot
									EADGILFGFPTR
		3195.64		3195.62	-0.0217	-7	52	81	MGAPPKPDVPTITPQELT			181	100						Mascot
									EADGILFGFPTR
		3211.63		3211.61	-0.0278	-9	52	81	MGAPPKPDVPTITPQELT					Oxidation (M)[1]					Mascot
									EADGILFGFPTR
	2	Os01g0784800 protein OS=Oryza sativa subsp.										tr|Q8LQN2|Q8LQN		21690.8	6.06	6	448	100	420		100
		japonica GN=Os01g0784800 PE=2 SV=1										2_ORYSJ
		Peptide Information
		Calc. Mass		Obsrv. Mass	± da	± ppm	Start	End	Sequence			Ion	C. I. %	Modification				Rank	Result Type
							Seq.	Seq.				Score
		Calc. Mass		Obsrv. Mass	± da	± ppm			Sequence				C. I. %	Modification				Rank	Result Type
Project 1\Sample project20121109\R12031-5-RS1-2																			61	of	538
		1014.46		1014.43	-0.0245	-24	82	90	FGMMAAQMK										Mascot
		1030.45		1030.44	-0.0078	-8	82	90	FGMMAAQMK					Oxidation (M)[3]					Mascot
		1046.45		1046.44	-0.0083	-8	82	90	FGMMAAQMK					Oxidation (M)[3,4]					Mascot
		1678.83		1678.78	-0.0455	-27	5	18	VYVVYYSMYGHVAK										Mascot
		1678.83		1678.78	-0.0455	-27	5	18	VYVVYYSMYGHVAK			46	99.192						Mascot
		1694.82		1694.78	-0.045	-27	5	18	VYVVYYSMYGHVAK					Oxidation (M)[8]					Mascot
		1777.95		1777.92	-0.028	-16	37	51	IWQVPETLHEEVLGK										Mascot
		1777.95		1777.92	-0.028	-16	37	51	IWQVPETLHEEVLGK			97	100						Mascot
		1839.85		1839.84	-0.0127	-7	176	190	WPTEMELEHAFHQGK										Mascot
		1839.85		1839.84	-0.0127	-7	176	190	WPTEMELEHAFHQGK			96	100						Mascot
		1855.84		1855.83	-0.0181	-10	176	190	WPTEMELEHAFHQGK					Oxidation (M)[5]					Mascot
		1855.84		1855.83	-0.0181	-10	176	190	WPTEMELEHAFHQGK			34	87.68	Oxidation (M)[5]					Mascot
		2407.04		2407.14	0.092	38	152	175	MFNMGEVQGGSPYGAG										Mascot
									TFAADGSR
		3195.64		3195.62	-0.0217	-7	52	81	MGAPPKPDVPTITPQELT										Mascot
									EADGILFGFPTR
		3195.64		3195.62	-0.0217	-7	52	81	MGAPPKPDVPTITPQELT			181	100						Mascot
									EADGILFGFPTR
		3211.63		3211.61	-0.0278	-9	52	81	MGAPPKPDVPTITPQELT					Oxidation (M)[1]					Mascot
									EADGILFGFPTR
	3	Minor allergen alt a7 (Fragment) OS=Oryza sativa										tr|A6MZE9|A6MZE		11178.5	7.1	2	106	100	96		100
		subsp. indica PE=2 SV=1										9_ORYSI
		Peptide Information
		Calc. Mass		Obsrv. Mass	± da	± ppm	Start	End	Sequence			Ion	C. I. %	Modification				Rank	Result Type
							Seq.	Seq.				Score
		1839.85		1839.84	-0.0127	-7	80	94	WPTEMELEHAFHQGK										Mascot
		1839.85		1839.84	-0.0127	-7	80	94	WPTEMELEHAFHQGK			96	100						Mascot
		1855.84		1855.83	-0.0181	-10	80	94	WPTEMELEHAFHQGK					Oxidation (M)[5]					Mascot
		1855.84		1855.83	-0.0181	-10	80	94	WPTEMELEHAFHQGK			34	87.68	Oxidation (M)[5]					Mascot
		2407.04		2407.14	0.092	38	56	79	MFNMGEVQGGSPYGAG										Mascot
									TFAADGSR
	4	Minor allergen alt a 7 (Fragment) OS=Oryza sativa										tr|A6N0S6|A6N0S		3416.8	9.4	1	103	100	96		100
		subsp. indica PE=2 SV=1										6_ORYSI
		Peptide Information
		Calc. Mass		Obsrv. Mass	± da	± ppm	Start	End	Sequence			Ion	C. I. %	Modification				Rank	Result Type
							Seq.	Seq.				Score
		1839.85		1839.84	-0.0127	-7	3	17	WPTEMELEHAFHQGK										Mascot
		1839.85		1839.84	-0.0127	-7	3	17	WPTEMELEHAFHQGK			96	100						Mascot
		1855.84		1855.83	-0.0181	-10	3	17	WPTEMELEHAFHQGK					Oxidation (M)[5]					Mascot
Project 1\Sample project20121109\R12031-5-RS1-2				1855.83															62	Mascot	of	538
		1855.84		1855.83	-0.0181	-10	3	17	WPTEMELEHAFHQGK			34	87.68	Oxidation (M)[5]					Mascot
	5	Putative uncharacterized protein OS=Oryza sativa										tr|A2YNQ9|A2YNQ		42264.7	5.64	10	65	94.427	33		84.982
		subsp. indica GN=OsI_26880 PE=4 SV=1										9_ORYSI
		Peptide Information
		Calc. Mass		Obsrv. Mass	± da	± ppm	Start	End	Sequence			Ion	C. I. %	Modification				Rank	Result Type
							Seq.	Seq.				Score
		1241.52		1241.61	0.0825	66	223	233	SGDVMATNMQR					Oxidation (M)[5,9]					Mascot
		1588.78		1588.81	0.0319	20	86	100	LPAVAFDAGEGEWAR										Mascot
		1690.97		1690.81	-0.1674	-99	296	311	AYVVVLSELLGTASLR										Mascot
		1696.77		1696.81	0.0327	19	50	65	WSDAASSPTFLAACGR					Carbamidomethyl (C)[14]					Mascot
		1711.8		1711.8	-0.0038	-2	322	337	QVAAMPPAMSHAFHGK					Oxidation (M)[5,9]					Mascot
		1793.82		1793.88	0.0671	37	70	84	DPWFLMLSEGEGQER										Mascot
		1795.85		1795.89	0.0326	18	49	65	RWSDAASSPTFLAACGR										Mascot
		1799.84		1799.88	0.0332	18	204	222	DAEGGVGGGGGETVYFL										Mascot
									SK
		1809.81		1809.93	0.122	67	70	84	DPWFLMLSEGEGQER					Oxidation (M)[6]					Mascot
		1809.81		1809.93	0.122	67	70	84	DPWFLMLSEGEGQER					Oxidation (M)[6]					Mascot
		1839.9		1839.84	-0.0637	-35	322	338	QVAAMPPAMSHAFHGKK					Oxidation (M)[5,9]					Mascot
		1839.9		1839.84	-0.0637	-35	322	338	QVAAMPPAMSHAFHGKK			33	84.982	Oxidation (M)[5,9]					Mascot
		2318.97		2319.19	0.2202	95	350	371	VMVCVSSGEANGCFMC										Mascot
									DVPTNR
		2465		2465.03	0.0298	12	350	371	VMVCVSSGEANGCFMC					Carbamidomethyl (C)[4,13], Oxidation					Mascot
									DVPTNR					(M)[2,15]
		2465		2465.03	0.0298	12	350	371	VMVCVSSGEANGCFMC					Carbamidomethyl (C)[4,13], Oxidation					Mascot
									DVPTNR					(M)[2,15]
	6	F-box protein family, AtFBX13-like protein OS=Oryza										tr|Q8GSA3|Q8GS		42622.8	5.41	10	64	92.482	33		84.982
		sativa subsp. japonica GN=P0552F09.118 PE=4 SV=1										A3_ORYSJ
		Peptide Information
		Calc. Mass		Obsrv. Mass	± da	± ppm	Start	End	Sequence			Ion	C. I. %	Modification				Rank	Result Type
							Seq.	Seq.				Score
		1241.52		1241.61	0.0825	66	227	237	SGDVMATNMQR					Oxidation (M)[5,9]					Mascot
		1588.78		1588.81	0.0319	20	86	100	LPAVAFDAGEGEWAR										Mascot
		1690.97		1690.81	-0.1674	-99	300	315	AYVVVLSELLGTASLR										Mascot
		1696.77		1696.81	0.0327	19	50	65	WSDAASSPTFLAACGR					Carbamidomethyl (C)[14]					Mascot
		1711.8		1711.8	-0.0038	-2	326	341	QVAAMPPAMSHAFHGK					Oxidation (M)[5,9]					Mascot
		1793.82		1793.88	0.0671	37	70	84	DPWFLMLSEGEGQER										Mascot
		1795.85		1795.89	0.0326	18	49	65	RWSDAASSPTFLAACGR										Mascot
		1809.81		1809.93	0.122	67	70	84	DPWFLMLSEGEGQER					Oxidation (M)[6]					Mascot
		1809.81		1809.93	0.122	67	70	84	DPWFLMLSEGEGQER					Oxidation (M)[6]					Mascot
Project 1\Sample project20121109\R12031-5-RS1-2				1809.93															63	Mascot	of	538
		1839.9		1839.84	-0.0637	-35	326	342	QVAAMPPAMSHAFHGKK					Oxidation (M)[5,9]					Mascot
		1839.9		1839.84	-0.0637	-35	326	342	QVAAMPPAMSHAFHGKK			33	84.982	Oxidation (M)[5,9]					Mascot
		2318.97		2319.19	0.2202	95	354	375	VMVCVSSGEANGCFMC										Mascot
									DVPTNR
		2465		2465.03	0.0298	12	354	375	VMVCVSSGEANGCFMC					Carbamidomethyl (C)[4,13], Oxidation					Mascot
									DVPTNR					(M)[2,15]
		2465		2465.03	0.0298	12	354	375	VMVCVSSGEANGCFMC					Carbamidomethyl (C)[4,13], Oxidation					Mascot
									DVPTNR					(M)[2,15]
		3211.47		3211.61	0.1397	44	242	273	QYSSAVTCGDGGEAVAY										Mascot
									FLSNSGAVVACELSR
	7	Uncharacterized protein OS=Oryza sativa subsp.										tr|A3BF92|A3BF92		157722	5.94	27	62	88.88
		japonica GN=OsJ_22606 PE=4 SV=1										_ORYSJ
		Peptide Information
		Calc. Mass		Obsrv. Mass	± da	± ppm	Start	End	Sequence			Ion	C. I. %	Modification				Rank	Result Type
							Seq.	Seq.				Score
		989.534		989.516	-0.018	-18	751	758	LILDCDIK					Carbamidomethyl (C)[5]					Mascot
		1368.7		1368.76	0.0568	41	954	964	QYELCMLVKGK					Carbamidomethyl (C)[5]					Mascot
		1457.79		1457.8	0.0149	10	2	15	ESAAVNAARWVVGK										Mascot
		1588.83		1588.81	-0.019	-12	1	15	MESAAVNAARWVVGK										Mascot
		1592.85		1592.82	-0.0324	-20	702	714	FEVQRQVEAFALR										Mascot
		1628.93		1628.81	-0.1206	-74	1273	1288	VLAPPICSLISSSLTK										Mascot
		1632		1631.85	-0.1429	-88	1325	1339	LQSLPTGLHRLVGLK										Mascot
		1658.72		1658.84	0.1203	73	1078	1093	QMTTMLASSSSPCGNK					Oxidation (M)[2]					Mascot
		1674.71		1674.81	0.092	55	1078	1093	QMTTMLASSSSPCGNK					Oxidation (M)[2,5]					Mascot
		1676.82		1676.78	-0.04	-24	43	56	MELLYAQGMLHNTR										Mascot
		1690.88		1690.81	-0.0728	-43	897	910	SEQEMNLTQLRTLK										Mascot
		1691.66		1691.77	0.1095	65	128	143	YLSASCSCGGDEEASR					Carbamidomethyl (C)[6]					Mascot
		1696.86		1696.81	-0.0513	-30	388	400	LLRNHLDLDDWMR										Mascot
		1708.81		1708.83	0.0135	8	43	56	MELLYAQGMLHNTR					Oxidation (M)[1,9]					Mascot
		1715.74		1715.8	0.063	37	1078	1093	QMTTMLASSSSPCGNK					Carbamidomethyl (C)[13], Oxidation (M)[2]					Mascot
		1790.74		1790.91	0.1675	94	127	143	RYLSASCSCGGDEEASR										Mascot
		1805.99		1805.9	-0.0924	-51	581	597	NNGSFVIPFGNLLSKAK										Mascot
		1881.99		1881.88	-0.1082	-57	357	373	SIDDHANLLETGEKIVK										Mascot
		1905.94		1905.91	-0.0274	-14	43	58	MELLYAQGMLHNTRGR					Oxidation (M)[1]					Mascot
		1958.07		1957.97	-0.0956	-49	707	723	QVEAFALRQLGQLEDLK										Mascot
		2033.07		2033.04	-0.031	-15	992	1008	CPPLPLEYLLMLSCLRR					Oxidation (M)[11]					Mascot
		2039.97		2040.04	0.0795	39	656	672	QCSGHFGLPRDMNHLVR					Carbamidomethyl (C)[2], Oxidation (M)[12]					Mascot
		2284.04		2284.18	0.1384	61	1078	1098	QMTTMLASSSSPCGNKL					Carbamidomethyl (C)[13]					Mascot
									EDAR
		2319.1		2319.19	0.0942	41	1355	1375	GGLPSSLQELDVCRCEN										Mascot
Project 1\Sample project20121109\R12031-5-RS1-2				2319.19															64	Mascot	of	538
									EELK
		2417.14		2417.1	-0.0394	-16	1225	1246	CMDLSGEGLSSLLDHGQ					Carbamidomethyl (C)[1]					Mascot
									LTDLR
		2434.18		2433.98	-0.2015	-83	401	421	VLESKEWESQTSENDIM										Mascot
									PALK
		2503.3		2503.17	-0.1306	-52	159	181	ILACSAQSTIHLVGIIDPEF										Mascot
									YGR
		3147.51		3147.44	-0.0733	-23	1225	1252	CMDLSGEGLSSLLDHGQ					Carbamidomethyl (C)[1], Oxidation (M)[2,25]					Mascot
									LTDLRIQMTPK
		3195.75		3195.62	-0.1281	-40	598	625	ALRVILLSVASYAVENML					Oxidation (M)[17]					Mascot
									HNFSNLVHLR
		3195.75		3195.62	-0.1281	-40	598	625	ALRVILLSVASYAVENML					Oxidation (M)[17]					Mascot
									HNFSNLVHLR
		3211.56		3211.61	0.0491	15	1008	1035	RLTISDSSNVMSHLESEN										Mascot
									TVSYQFPIEK
	8	Putative NBS-LRR disease resistance protein										tr|Q5Z9J6|Q5Z9J6		168768	6.1	27	57	68.66
		OS=Oryza sativa subsp. japonica GN=P0621D05.33										_ORYSJ
		PE=4 SV=1
		Peptide Information
		Calc. Mass		Obsrv. Mass	± da	± ppm	Start	End	Sequence			Ion	C. I. %	Modification				Rank	Result Type
							Seq.	Seq.				Score
		989.534		989.516	-0.018	-18	852	859	LILDCDIK					Carbamidomethyl (C)[5]					Mascot
		1368.7		1368.76	0.0568	41	1055	1065	QYELCMLVKGK					Carbamidomethyl (C)[5]					Mascot
		1457.79		1457.8	0.0149	10	2	15	ESAAVNAARWVVGK										Mascot
		1588.83		1588.81	-0.019	-12	1	15	MESAAVNAARWVVGK										Mascot
		1592.85		1592.82	-0.0324	-20	803	815	FEVQRQVEAFALR										Mascot
		1628.93		1628.81	-0.1206	-74	1374	1389	VLAPPICSLISSSLTK										Mascot
		1632		1631.85	-0.1429	-88	1426	1440	LQSLPTGLHRLVGLK										Mascot
		1658.72		1658.84	0.1203	73	1179	1194	QMTTMLASSSSPCGNK					Oxidation (M)[2]					Mascot
		1674.71		1674.81	0.092	55	1179	1194	QMTTMLASSSSPCGNK					Oxidation (M)[2,5]					Mascot
		1676.82		1676.78	-0.04	-24	43	56	MELLYAQGMLHNTR										Mascot
		1690.88		1690.81	-0.0728	-43	998	1011	SEQEMNLTQLRTLK										Mascot
		1691.66		1691.77	0.1095	65	128	143	YLSASCSCGGDEEASR					Carbamidomethyl (C)[6]					Mascot
		1696.86		1696.81	-0.0513	-30	489	501	LLRNHLDLDDWMR										Mascot
		1708.81		1708.83	0.0135	8	43	56	MELLYAQGMLHNTR					Oxidation (M)[1,9]					Mascot
		1715.74		1715.8	0.063	37	1179	1194	QMTTMLASSSSPCGNK					Carbamidomethyl (C)[13], Oxidation (M)[2]					Mascot
		1790.74		1790.91	0.1675	94	127	143	RYLSASCSCGGDEEASR										Mascot
		1805.99		1805.9	-0.0924	-51	682	698	NNGSFVIPFGNLLSKAK										Mascot
		1881.99		1881.88	-0.1082	-57	458	474	SIDDHANLLETGEKIVK										Mascot
		1905.94		1905.91	-0.0274	-14	43	58	MELLYAQGMLHNTRGR					Oxidation (M)[1]					Mascot
		1958.07		1957.97	-0.0956	-49	808	824	QVEAFALRQLGQLEDLK										Mascot
		2033.07		2033.04	-0.031	-15	1093	1109	CPPLPLEYLLMLSCLRR					Oxidation (M)[11]					Mascot
Project 1\Sample project20121109\R12031-5-RS1-2																			65	of	538
		2039.97		2040.04	0.0795	39	757	773	QCSGHFGLPRDMNHLVR					Carbamidomethyl (C)[2], Oxidation (M)[12]					Mascot
		2284.04		2284.18	0.1384	61	1179	1199	QMTTMLASSSSPCGNKL					Carbamidomethyl (C)[13]					Mascot
									EDAR
		2319.1		2319.19	0.0942	41	1456	1476	GGLPSSLQELDVCRCEN										Mascot
									EELK
		2417.14		2417.1	-0.0394	-16	1326	1347	CMDLSGEGLSSLLDHGQ					Carbamidomethyl (C)[1]					Mascot
									LTDLR
		2434.18		2433.98	-0.2015	-83	502	522	VLESKEWESQTSENDIM										Mascot
									PALK
		2503.32		2503.17	-0.1525	-61	571	591	TIEDIGLRYLNDLVNYGFF										Mascot
									IK
		3147.51		3147.44	-0.0733	-23	1326	1353	CMDLSGEGLSSLLDHGQ					Carbamidomethyl (C)[1], Oxidation (M)[2,25]					Mascot
									LTDLRIQMTPK
		3195.75		3195.62	-0.1281	-40	699	726	ALRVILLSVASYAVENML					Oxidation (M)[17]					Mascot
									HNFSNLVHLR
		3195.75		3195.62	-0.1281	-40	699	726	ALRVILLSVASYAVENML					Oxidation (M)[17]					Mascot
									HNFSNLVHLR
		3211.56		3211.61	0.0491	15	1109	1136	RLTISDSSNVMSHLESEN										Mascot
									TVSYQFPIEK
	9	Tubulin alpha chain OS=Oryza sativa subsp. indica										tr|B8B8G2|B8B8G		50028.9	5.1	14	56	57.723
		GN=OsI_25395 PE=3 SV=1										2_ORYSI
		Protein Group
		Tubulin alpha chain OS=Oryza sativa subsp. japonica										tr|Q10PW2|Q10P		50028.9		5.0999
		GN=TubA PE=2 SV=1										W2_ORYSJ				999046
																3257
		Peptide Information
		Calc. Mass		Obsrv. Mass	± da	± ppm	Start	End	Sequence			Ion	C. I. %	Modification				Rank	Result Type
							Seq.	Seq.				Score
		1015.53		1015.43	-0.0958	-94	394	401	KFDLMYAK										Mascot
		1502.8		1502.78	-0.0171	-11	85	96	QLFHPEQLISYK										Mascot
		1648.9		1648.85	-0.0468	-28	321	336	GDVVPKDVNAAVHSIK										Mascot
		1683.83		1683.97	0.1377	82	339	352	RTVQFVDWCPTGFK										Mascot
		1687.92		1687.86	-0.0526	-31	65	79	ALFVDLEPTVIDEVK										Mascot
		1691.87		1691.77	-0.098	-58	216	229	SLDIERPTYTNLNR										Mascot
		1777.84		1777.92	0.0839	47	97	112	EDAANNFARGHYTVGR										Mascot
		1777.84		1777.92	0.0839	47	97	112	EDAANNFARGHYTVGR										Mascot
		1805.82		1805.9	0.0778	43	312	326	YMACCLMYRGDVVPK					Carbamidomethyl (C)[4]					Mascot
		1821.82		1821.91	0.0964	53	312	326	YMACCLMYRGDVVPK					Carbamidomethyl (C)[4], Oxidation (M)[2]					Mascot
		1850.97		1850.93	-0.0439	-24	265	280	IHFMLSSYAPIISVEK					Oxidation (M)[4]					Mascot
		1857.92		1857.97	0.058	31	353	370	CGINYQPPTAVPGGDLA					Carbamidomethyl (C)[1]					Mascot
									K
		1862.84		1862.84	-0.0051	-3	312	326	YMACCLMYRGDVVPK					Carbamidomethyl (C)[4,5]					Mascot
		1884.89		1884.87	-0.0263	-14	374	390	AVCMISNNTAVAEVFSR					Carbamidomethyl (C)[3], Oxidation (M)[4]					Mascot
		1884.89		1884.87	-0.0263	-14	374	390	AVCMISNNTAVAEVFSR					Carbamidomethyl (C)[3], Oxidation (M)[4]					Mascot
		1888.93		1888.93	-0.0054	-3	106	121	GHYTVGREVVDLCLDR					Carbamidomethyl (C)[13]					Mascot
Project 1\Sample project20121109\R12031-5-RS1-2																			66	of	538
		1967.98		1967.98	-0.0018	-1	373	390	RAVCMISNNTAVAEVFSR										Mascot
		3193.63		3193.69	0.062	19	125	156	LADNCTGLQGFLVFNAV					Carbamidomethyl (C)[5]					Mascot
									GGGTGSGLGSLLLER
	10	Putative uncharacterized protein OS=Oryza sativa										tr|A2Y683|A2Y683		21615.8	6.3	3	54	37.468	46		99.192
		subsp. indica GN=OsI_20508 PE=3 SV=1										_ORYSI
		Protein Group
		'putative 1,4-benzoquinone reductase OS=Oryza sativa										tr|Q60EJ3|Q60EJ3		21615.8		6.3
		subsp. japonica GN=Os05g0501300 PE=2 SV=1										_ORYSJ				1907
																3486
		Peptide Information
		Calc. Mass		Obsrv. Mass	± da	± ppm	Start	End	Sequence			Ion	C. I. %	Modification				Rank	Result Type
							Seq.	Seq.				Score
		1014.46		1014.43	-0.0245	-24	82	90	FGMMAAQMK										Mascot
		1030.45		1030.44	-0.0078	-8	82	90	FGMMAAQMK					Oxidation (M)[3]					Mascot
		1046.45		1046.44	-0.0083	-8	82	90	FGMMAAQMK					Oxidation (M)[3,4]					Mascot
		1678.83		1678.78	-0.0455	-27	5	18	VYVVYYSMYGHVAK										Mascot
		1678.83		1678.78	-0.0455	-27	5	18	VYVVYYSMYGHVAK			46	99.192						Mascot
		1694.82		1694.78	-0.045	-27	5	18	VYVVYYSMYGHVAK					Oxidation (M)[8]					Mascot
		2284.03		2284.18	0.1401	61	82	101	FGMMAAQMKAFFDATG					Oxidation (M)[3,4,8]					Mascot
									GLWR
Project 1\Sample project20121109\R12031-5-RS1-2																			67	of	538
Gel Idx/Pos			11/A11						Instr./Gel Origin		BA2151/Sample Project 20121109					Process Status		Analysis Succeeded
Plate [#] Name			[1] Sample Project 20121109						Instrument Sample Name							Spectra		11
Rank		Protein Name						Species				Accession No.		Protein MW	Protein	Pep.	Protein	Protein	Total Ion		Total Ion
															PI	Count	Score	Score	Score		C. I. %
																		C. I. %
	1	Isocitrate dehydrogenase [NADP] OS=Oryza sativa										tr|Q7F280|Q7F280		46013.5	6.34	12	106	100	68		99.994
		subsp. japonica GN=Os01g0654500 PE=2 SV=1										_ORYSJ
		Protein Group
		Isocitrate dehydrogenase [NADP] OS=Oryza sativa										tr|Q9XGU8|Q9XG		46013.5		6.34
		PE=2 SV=1										U8_ORYSA				1525
																8789
		Isocitrate dehydrogenase [NADP] OS=Oryza sativa										tr|A2WTC5|A2WT		46013.5		6.34
		subsp. indica GN=OsI_03110 PE=3 SV=1										C5_ORYSI				1525
																8789
		Peptide Information
		Calc. Mass		Obsrv. Mass	± da	± ppm	Start	End	Sequence			Ion	C. I. %	Modification				Rank	Result Type
							Seq.	Seq.				Score
		993.454		993.44	-0.0142	-14	135	142	HAFGDQYR										Mascot
		1135.59		1135.56	-0.0307	-27	43	51	YYDLGVLHR										Mascot
		1378.65		1378.71	0.0552	40	239	249	FEAAGIWYEHR										Mascot
		1495.82		1495.84	0.0211	14	375	388	DLALLIHGSSNVTR										Mascot
		1495.82		1495.84	0.0211	14	375	388	DLALLIHGSSNVTR			16	0						Mascot
		1496.84		1496.85	0.0065	4	122	134	LVPGWTKPICIGR					Carbamidomethyl (C)[10]					Mascot
		1593.78		1593.8	0.0198	12	237	249	SKFEAAGIWYEHR										Mascot
		1593.78		1593.8	0.0198	12	237	249	SKFEAAGIWYEHR										Mascot
		1623.81		1623.91	0.1038	64	359	374	LEAACVGTVESGKMTK										Mascot
		1676.76		1676.81	0.0491	29	8	22	VANPIVEMDGDEMTR										Mascot
		1692.76		1692.86	0.1022	60	8	22	VANPIVEMDGDEMTR					Oxidation (M)[8]					Mascot
		1759.87		1759.91	0.0458	26	223	236	FKDIFQEVYEAGWK										Mascot
		1797.88		1797.88	0.0001	0	322	338	GGETSTNSIASIFAWTR										Mascot
		1797.88		1797.88	0.0001	0	322	338	GGETSTNSIASIFAWTR			8	0						Mascot
		1821.92		1821.97	0.0508	28	69	84	YNVAIKCATITPDEAR					Carbamidomethyl (C)[7]					Mascot
		2078.02		2078.05	0.0284	14	389	406	SHYLNTEEFIDAVAAELR										Mascot
		2078.02		2078.05	0.0284	14	389	406	SHYLNTEEFIDAVAAELR			43	98.271						Mascot
	2	Os05g0378800 protein OS=Oryza sativa subsp.										tr|Q65XH2|Q65XH		69209.8	8.5	21	76	99.536
		japonica GN=Os05g0378800 PE=4 SV=1										2_ORYSJ
		Peptide Information
		Calc. Mass		Obsrv. Mass	± da	± ppm	Start	End	Sequence			Ion	C. I. %	Modification				Rank	Result Type
							Seq.	Seq.				Score
		Calc. Mass		Obsrv. Mass	± da	± ppm			Sequence				C. I. %	Modification				Rank	Result Type
Project 1\Sample project20121109\R12031-5-RS1-2																			68	of	538
		1219.62		1219.66	0.0344	28	422	432	SLEMIGVTPEK					Oxidation (M)[4]					Mascot
		1353.72		1353.65	-0.0695	-51	159	170	SNVNHSRLAEVK										Mascot
		1432.72		1432.73	0.0091	6	182	193	LWWFPGGGTHFK										Mascot
		1438.73		1438.74	0.0099	7	293	304	VDWHENDGILLK										Mascot
		1549.83		1549.83	0.0013	1	422	435	SLEMIGVTPEKFAK										Mascot
		1561.82		1561.78	-0.0415	-27	132	144	RLFCLVPPPNDYK										Mascot
		1593.85		1593.8	-0.0489	-31	409	421	LPSRPDRLSFYSR										Mascot
		1593.85		1593.8	-0.0489	-31	409	421	LPSRPDRLSFYSR										Mascot
		1671.82		1671.81	-0.0139	-8	402	415	DQSNMQKLPSRPDR										Mascot
		1752.92		1753.02	0.0988	56	337	351	LMNITTSMCWKLIAK										Mascot
		1809.94		1810.08	0.1417	78	337	351	LMNITTSMCWKLIAK					Carbamidomethyl (C)[9]					Mascot
		1824.91		1825	0.0826	45	2	18	GRWWPPTSAAAATAEPR										Mascot
		1830.97		1830.98	0.0124	7	79	95	TKPISVPDYGVDVCPLK										Mascot
		1842.79		1842.91	0.1175	64	536	550	KEDCSLEDIMLEMDR					Oxidation (M)[10]					Mascot
		1851.86		1851.92	0.0588	32	375	390	LLNICDSYDNSPPSWK										Mascot
		1967.98		1968.03	0.0512	26	352	367	HVQTAIWIKPEDQSCR					Carbamidomethyl (C)[15]					Mascot
		1971.95		1972.05	0.1007	51	1	18	MGRWWPPTSAAAATAE					Oxidation (M)[1]					Mascot
									PR
		2100.97		2101.16	0.1904	91	96	112	YNEYIPCHDASYISQLK					Carbamidomethyl (C)[7]					Mascot
		2127.96		2128.09	0.127	60	501	518	GLIGSYHDWCEPFSTYP										Mascot
									R
		2224.13		2224.2	0.0727	33	352	369	HVQTAIWIKPEDQSCRQK					Carbamidomethyl (C)[15]					Mascot
		2349.11		2349.19	0.0806	34	577	595	FLWDVTTHMLENEESKP					Oxidation (M)[9]					Mascot
									EK
		2399.16		2399.21	0.0512	21	329	347	DFPVIWEKLMNITTSMCW					Carbamidomethyl (C)[17]					Mascot
									K
		2903.44		2903.53	0.0901	31	577	600	FLWDVTTHMLENEESKP										Mascot
									EKVLVCR
	3	Uncharacterized protein OS=Oryza sativa subsp.										tr|B9FHT8|B9FHT		69640	8.36	21	74	99.345
		japonica GN=OsJ_18351 PE=4 SV=1										8_ORYSJ
		Peptide Information
		Calc. Mass		Obsrv. Mass	± da	± ppm	Start	End	Sequence			Ion	C. I. %	Modification				Rank	Result Type
							Seq.	Seq.				Score
		1219.62		1219.66	0.0344	28	426	436	SLEMIGVTPEK					Oxidation (M)[4]					Mascot
		1353.72		1353.65	-0.0695	-51	163	174	SNVNHSRLAEVK										Mascot
		1432.72		1432.73	0.0091	6	186	197	LWWFPGGGTHFK										Mascot
		1438.73		1438.74	0.0099	7	297	308	VDWHENDGILLK										Mascot
		1549.83		1549.83	0.0013	1	426	439	SLEMIGVTPEKFAK										Mascot
		1561.82		1561.78	-0.0415	-27	136	148	RLFCLVPPPNDYK										Mascot
Project 1\Sample project20121109\R12031-5-RS1-2																			69	of	538
		1593.85		1593.8	-0.0489	-31	413	425	LPSRPDRLSFYSR										Mascot
		1593.85		1593.8	-0.0489	-31	413	425	LPSRPDRLSFYSR										Mascot
		1671.82		1671.81	-0.0139	-8	406	419	DQSNMQKLPSRPDR										Mascot
		1752.92		1753.02	0.0988	56	341	355	LMNITTSMCWKLIAK										Mascot
		1809.94		1810.08	0.1417	78	341	355	LMNITTSMCWKLIAK					Carbamidomethyl (C)[9]					Mascot
		1824.91		1825	0.0826	45	2	18	GRWWPPTSAAAATAEPR										Mascot
		1830.97		1830.98	0.0124	7	83	99	TKPISVPDYGVDVCPLK										Mascot
		1842.79		1842.91	0.1175	64	540	554	KEDCSLEDIMLEMDR					Oxidation (M)[10]					Mascot
		1851.86		1851.92	0.0588	32	379	394	LLNICDSYDNSPPSWK										Mascot
		1967.98		1968.03	0.0512	26	356	371	HVQTAIWIKPEDQSCR					Carbamidomethyl (C)[15]					Mascot
		1971.95		1972.05	0.1007	51	1	18	MGRWWPPTSAAAATAE					Oxidation (M)[1]					Mascot
									PR
		2100.97		2101.16	0.1904	91	100	116	YNEYIPCHDASYISQLK					Carbamidomethyl (C)[7]					Mascot
		2127.96		2128.09	0.127	60	505	522	GLIGSYHDWCEPFSTYP										Mascot
									R
		2224.13		2224.2	0.0727	33	356	373	HVQTAIWIKPEDQSCRQK					Carbamidomethyl (C)[15]					Mascot
		2349.11		2349.19	0.0806	34	581	599	FLWDVTTHMLENEESKP					Oxidation (M)[9]					Mascot
									EK
		2399.16		2399.21	0.0512	21	333	351	DFPVIWEKLMNITTSMCW					Carbamidomethyl (C)[17]					Mascot
									K
		2903.44		2903.53	0.0901	31	581	604	FLWDVTTHMLENEESKP										Mascot
									EKVLVCR
	4	Putative uncharacterized protein OS=Oryza sativa										tr|A2Y423|A2Y423		56543.6	8.75	19	74	99.345
		subsp. indica GN=OsI_19755 PE=4 SV=1										_ORYSI
		Peptide Information
		Calc. Mass		Obsrv. Mass	± da	± ppm	Start	End	Sequence			Ion	C. I. %	Modification				Rank	Result Type
							Seq.	Seq.				Score
		1219.62		1219.66	0.0344	28	307	317	SLEMIGVTPEK					Oxidation (M)[4]					Mascot
		1353.72		1353.65	-0.0695	-51	163	174	SNVNHSRLAEVK										Mascot
		1549.83		1549.83	0.0013	1	307	320	SLEMIGVTPEKFAK										Mascot
		1561.82		1561.78	-0.0415	-27	136	148	RLFCLVPPPNDYK										Mascot
		1593.85		1593.8	-0.0489	-31	294	306	LPSRPDRLSFYSR										Mascot
		1593.85		1593.8	-0.0489	-31	294	306	LPSRPDRLSFYSR										Mascot
		1671.82		1671.81	-0.0139	-8	287	300	DQSNMQKLPSRPDR										Mascot
		1752.92		1753.02	0.0988	56	222	236	LMNITTSMCWKLIAK										Mascot
		1809.94		1810.08	0.1417	78	222	236	LMNITTSMCWKLIAK					Carbamidomethyl (C)[9]					Mascot
		1824.91		1825	0.0826	45	2	18	GRWWPPTSAAAATAEPR										Mascot
		1830.97		1830.98	0.0124	7	83	99	TKPISVPDYGVDVCPLK										Mascot
		1842.79		1842.91	0.1175	64	421	435	KEDCSLEDIMLEMDR					Oxidation (M)[10]					Mascot
		1851.86		1851.92	0.0588	32	260	275	LLNICDSYDNSPPSWK										Mascot
Project 1\Sample project20121109\R12031-5-RS1-2																			70	of	538
		1967.98		1968.03	0.0512	26	237	252	HVQTAIWIKPEDQSCR					Carbamidomethyl (C)[15]					Mascot
		1971.95		1972.05	0.1007	51	1	18	MGRWWPPTSAAAATAE					Oxidation (M)[1]					Mascot
									PR
		2100.97		2101.16	0.1904	91	100	116	YNEYIPCHDASYISQLK					Carbamidomethyl (C)[7]					Mascot
		2127.96		2128.09	0.127	60	386	403	GLIGSYHDWCEPFSTYP										Mascot
									R
		2224.13		2224.2	0.0727	33	237	254	HVQTAIWIKPEDQSCRQK					Carbamidomethyl (C)[15]					Mascot
		2349.11		2349.19	0.0806	34	462	480	FLWDVTTHMLENEESKP					Oxidation (M)[9]					Mascot
									EK
		2399.16		2399.21	0.0512	21	214	232	DFPVIWEKLMNITTSMCW					Carbamidomethyl (C)[17]					Mascot
									K
		2903.44		2903.53	0.0901	31	462	485	FLWDVTTHMLENEESKP										Mascot
									EKVLVCR
	5	B1292H11.25 protein OS=Oryza sativa subsp. japonica										tr|Q6MWA6|Q6M		179820	8.11	31	69	97.677
		GN=B1292H11.25 PE=4 SV=1										WA6_ORYSJ
		Peptide Information
		Calc. Mass		Obsrv. Mass	± da	± ppm	Start	End	Sequence			Ion	C. I. %	Modification				Rank	Result Type
							Seq.	Seq.				Score
		989.52		989.516	-0.0033	-3	654	661	LAVQCDKR					Carbamidomethyl (C)[5]					Mascot
		1065.48		1065.57	0.0894	84	499	506	EVCSTWQR					Carbamidomethyl (C)[3]					Mascot
		1074.58		1074.57	-0.0055	-5	644	653	ETITIQGNAK										Mascot
		1135.57		1135.56	-0.0127	-11	1499	1508	HGAGEQQRPR										Mascot
		1136.57		1136.65	0.0744	65	941	950	AIENMKSSTR										Mascot
		1167.57		1167.64	0.0699	60	776	785	ICVDFTDLNK										Mascot
		1186.68		1186.6	-0.0852	-72	535	544	YPIVVEPTIR										Mascot
		1210.59		1210.64	0.0543	45	518	527	VEFLDADHHK										Mascot
		1269.73		1269.64	-0.099	-78	715	725	LMVRPDAKPVK					Oxidation (M)[2]					Mascot
		1280.66		1280.72	0.0632	49	786	796	ACPKDHFPLPR										Mascot
		1319.68		1319.67	-0.0136	-10	2	13	TSSLLDDSVNLR										Mascot
		1375.71		1375.67	-0.0398	-29	1355	1365	GIFCRYGLPHR					Carbamidomethyl (C)[4]					Mascot
		1378.74		1378.71	-0.0275	-20	1332	1343	FTKWIEATPTGK										Mascot
		1432.74		1432.73	-0.0113	-8	119	130	VFLNSMRTSHPK					Oxidation (M)[6]					Mascot
		1438.84		1438.74	-0.0952	-66	250	262	IIPDIASLRDVAR										Mascot
		1450.72		1450.86	0.1403	97	1	13	MTSSLLDDSVNLR										Mascot
		1466.72		1466.82	0.1023	70	1	13	MTSSLLDDSVNLR					Oxidation (M)[1]					Mascot
		1495.79		1495.84	0.0567	38	957	970	LTGCMAALSRFVAR										Mascot
		1495.79		1495.84	0.0567	38	957	970	LTGCMAALSRFVAR										Mascot
		1581.79		1581.89	0.1007	64	1136	1149	CSSPELSKYLAEVR										Mascot
		1581.79		1581.89	0.1007	64	1136	1149	CSSPELSKYLAEVR										Mascot
		1623.79		1623.91	0.1249	77	776	789	ICVDFTDLNKACPK					Carbamidomethyl (C)[2]					Mascot
Project 1\Sample project20121109\R12031-5-RS1-2																			71	of	538
		1671.88		1671.81	-0.0695	-42	1499	1513	HGAGEQQRPRVSPPR										Mascot
		1675.82		1675.87	0.0555	33	1258	1271	QAKIYCMIGNDLYK					Oxidation (M)[7]					Mascot
		1676.83		1676.81	-0.0237	-14	1532	1546	EMLAAMDELRPAGIK					Oxidation (M)[2,6]					Mascot
		1747.98		1747.88	-0.1009	-58	1509	1525	VSPPRSPQLVAAIEAGR										Mascot
		1752.85		1753.02	0.1676	96	111	125	THNLSSCKVFLNSMR					Oxidation (M)[14]					Mascot
		1809.91		1810.08	0.1752	97	1555	1571	TSSLSASPASRQEVYAR										Mascot
		1821.92		1821.97	0.0434	24	906	921	LMLNPEKCTFGIPSAK					Carbamidomethyl (C)[8], Oxidation (M)[2]					Mascot
		1825.03		1825	-0.0364	-20	1514	1531	SPQLVAAIEAGRFAPVAK										Mascot
		1842.91		1842.91	-0.0034	-2	1572	1587	FLSKFALMESACDPVK					Carbamidomethyl (C)[12]					Mascot
		1888.98		1889.01	0.0341	18	644	660	ETITIQGNAKLAVQCDK					Carbamidomethyl (C)[15]					Mascot
		2078.22		2078.05	-0.1687	-81	1182	1199	RPFKPGTFLYVLTKPSVK										Mascot
		2078.22		2078.05	-0.1687	-81	1182	1199	RPFKPGTFLYVLTKPSVK										Mascot
		2212.06		2212.09	0.0328	15	273	293	TDTVMIATTTENALVVNS					Oxidation (M)[5]					Mascot
									GCR
	6	Uncharacterized protein OS=Oryza sativa subsp.										tr|A3A462|A3A462		9239.8	7.85	7	64	93.144	12		0
		japonica GN=OsJ_05760 PE=4 SV=1										_ORYSJ
		Peptide Information
		Calc. Mass		Obsrv. Mass	± da	± ppm	Start	End	Sequence			Ion	C. I. %	Modification				Rank	Result Type
[truncated: 15,707 more rows]
