# Supplementary material for: Comparative Proteomic Analysis of Susceptible and Resistant Rice Plants during Early Infestation by Small Brown Planthopper
Source: Front Plant Sci. 2017 Oct 17;8:1744. doi: 10.3389/fpls.2017.01744 (PMC5651024; doi:10.3389/fpls.2017.01744)
Supplement: Supplementary file 7 [file DataSheet4.XLSX]

## Sheet: Sheet1
Analysis Information
	Report Type			Protein-Peptide Summary by Spot						Analysis Type			Combined (MS+MS/MS)
	Sample Set Name			Sample project20121109						Database			Oryza_sativa
	Analysis Name			R12031-5-RS1-3						Creation Date			03/03/2017 12:48:15
	Reported By			03/03/2017 13:14:23 - admin						Last Modified			03/03/2017 12:51:59
		MS Acq. : Proc. Methods				(Unspecified) : (Unspecified)
		Interpretation Method				(Unspecified)
Gel Idx/Pos			347/O1						Instr./Gel Origin		BA2151/Sample Project 20121109					Process Status			Analysis Succeeded
Plate [#] Name			[1] Sample Project 20121109						Instrument Sample Name							Spectra			11
Rank		Protein Name						Species				Accession No.		Protein MW		Protein	Pep.	Protein	Protein		Total Ion	Total Ion
																PI	Count	Score	Score		Score	C. I. %
																			C. I. %
	1	Ribulose bisphosphate carboxylase large chain										tr|E9KIP7|E9KIP7_		53666.8	6.33		9	95	99.995		60	99.956
		OS=Oryza sativa subsp. japonica GN=rbcL PE=3 SV=1										ORYSJ
		Peptide Information
		Calc. Mass		Obsrv. Mass	± da	± ppm	Start	End	Sequence			Ion	C. I. %	Modification						Rank	Result Type
							Seq.	Seq.				Score
		854.361		854.28	-0.0803	-94	1	7	MSCREGR					Oxidation (M)[1]							Mascot
		928.467		928.487	0.0199	21	303	310	AMHAVIDR					Oxidation (M)[2]							Mascot
		971.407		971.394	-0.0128	-13	195	201	ACYECLR					Carbamidomethyl (C)[2,5]							Mascot
		971.407		971.394	-0.0128	-13	195	201	ACYECLR			22	0	Carbamidomethyl (C)[2,5]							Mascot
		1116.58		1116.59	0.0073	7	429	438	VALEACVQAR					Carbamidomethyl (C)[6]							Mascot
		1116.58		1116.59	0.0073	7	429	438	VALEACVQAR			24	0	Carbamidomethyl (C)[6]							Mascot
		1170.56		1170.64	0.0768	66	311	319	QKNHGMHFR					Oxidation (M)[6]							Mascot
		1187.66		1187.75	0.0898	76	293	302	DNGLLLHIHR												Mascot
		1247.61		1247.65	0.0403	32	225	234	FVFCAEAIYK					Carbamidomethyl (C)[4]							Mascot
		1247.61		1247.65	0.0403	32	225	234	FVFCAEAIYK			14	0	Carbamidomethyl (C)[4]							Mascot
		1465.72		1465.71	-0.016	-11	327	341	MSGGDHIHAGTVVGK												Mascot
		2185.98		2185.98	-0.0012	-1	202	220	GGLDFTKDDENVNSQPF					Oxidation (M)[18]							Mascot
									MR
	2	Ribulose bisphosphate carboxylase large chain										tr|A0A088BVM4|A		48373.2	6.34		8	94	99.993		60	99.956
		(Fragment) OS=Oryza sativa subsp. japonica GN=rbcL										0A088BVM4_ORY
		PE=3 SV=1										SJ
Project 1\Sample project20121109\R12031-5-RS1-3																				1	of	25
		Protein Group
		Ribulose bisphosphate carboxylase large chain										tr|A0A088BVM0|A		48373.2		6.34
		(Fragment) OS=Oryza sativa subsp. indica GN=rbcL										0A088BVM0_ORY				1525
		PE=3 SV=1										SI				8789
		Peptide Information
		Calc. Mass		Obsrv. Mass	± da	± ppm	Start	End	Sequence			Ion	C. I. %	Modification						Rank	Result Type
							Seq.	Seq.				Score
		928.467		928.487	0.0199	21	276	283	AMHAVIDR					Oxidation (M)[2]							Mascot
		971.407		971.394	-0.0128	-13	168	174	ACYECLR					Carbamidomethyl (C)[2,5]							Mascot
		971.407		971.394	-0.0128	-13	168	174	ACYECLR			22	0	Carbamidomethyl (C)[2,5]							Mascot
		1116.58		1116.59	0.0073	7	402	411	VALEACVQAR					Carbamidomethyl (C)[6]							Mascot
		1116.58		1116.59	0.0073	7	402	411	VALEACVQAR			24	0	Carbamidomethyl (C)[6]							Mascot
		1170.56		1170.64	0.0768	66	284	292	QKNHGMHFR					Oxidation (M)[6]							Mascot
		1187.66		1187.75	0.0898	76	266	275	DNGLLLHIHR												Mascot
		1247.61		1247.65	0.0403	32	198	207	FVFCAEAIYK					Carbamidomethyl (C)[4]							Mascot
		1247.61		1247.65	0.0403	32	198	207	FVFCAEAIYK			14	0	Carbamidomethyl (C)[4]							Mascot
		1465.72		1465.71	-0.016	-11	300	314	MSGGDHIHAGTVVGK												Mascot
		2185.98		2185.98	-0.0012	-1	175	193	GGLDFTKDDENVNSQPF					Oxidation (M)[18]							Mascot
									MR
	3	Ribulose bisphosphate carboxylase large chain										tr|A0A1C3HPR8|A		51195.6	6.33		8	90	99.983		60	99.956
		(Fragment) OS=Oryza sativa subsp. indica GN=rbcL										0A1C3HPR8_ORY
		PE=3 SV=1										SI
		Peptide Information
		Calc. Mass		Obsrv. Mass	± da	± ppm	Start	End	Sequence			Ion	C. I. %	Modification						Rank	Result Type
							Seq.	Seq.				Score
		928.467		928.487	0.0199	21	296	303	AMHAVIDR					Oxidation (M)[2]							Mascot
		971.407		971.394	-0.0128	-13	188	194	ACYECLR					Carbamidomethyl (C)[2,5]							Mascot
		971.407		971.394	-0.0128	-13	188	194	ACYECLR			22	0	Carbamidomethyl (C)[2,5]							Mascot
		1116.58		1116.59	0.0073	7	422	431	VALEACVQAR					Carbamidomethyl (C)[6]							Mascot
		1116.58		1116.59	0.0073	7	422	431	VALEACVQAR			24	0	Carbamidomethyl (C)[6]							Mascot
		1170.56		1170.64	0.0768	66	304	312	QKNHGMHFR					Oxidation (M)[6]							Mascot
		1187.66		1187.75	0.0898	76	286	295	DNGLLLHIHR												Mascot
		1247.61		1247.65	0.0403	32	218	227	FVFCAEAIYK					Carbamidomethyl (C)[4]							Mascot
		1247.61		1247.65	0.0403	32	218	227	FVFCAEAIYK			14	0	Carbamidomethyl (C)[4]							Mascot
		1465.72		1465.71	-0.016	-11	320	334	MSGGDHIHAGTVVGK												Mascot
		2185.98		2185.98	-0.0012	-1	195	213	GGLDFTKDDENVNSQPF					Oxidation (M)[18]							Mascot
									MR
	4	Ribulose bisphosphate carboxylase large chain										tr|A0A1C3HPR7|A		51228.6	6.44		8	90	99.982		60	99.956
		(Fragment) OS=Oryza sativa subsp. japonica GN=rbcL										0A1C3HPR7_ORY
		PE=3 SV=1										SJ
Project 1\Sample project20121109\R12031-5-RS1-3																				2	of	25
		Peptide Information
		Calc. Mass		Obsrv. Mass	± da	± ppm	Start	End	Sequence			Ion	C. I. %	Modification						Rank	Result Type
							Seq.	Seq.				Score
		928.467		928.487	0.0199	21	296	303	AMHAVIDR					Oxidation (M)[2]							Mascot
		971.407		971.394	-0.0128	-13	188	194	ACYECLR					Carbamidomethyl (C)[2,5]							Mascot
		971.407		971.394	-0.0128	-13	188	194	ACYECLR			22	0	Carbamidomethyl (C)[2,5]							Mascot
		1116.58		1116.59	0.0073	7	422	431	VALEACVQAR					Carbamidomethyl (C)[6]							Mascot
		1116.58		1116.59	0.0073	7	422	431	VALEACVQAR			24	0	Carbamidomethyl (C)[6]							Mascot
		1170.56		1170.64	0.0768	66	304	312	QKNHGMHFR					Oxidation (M)[6]							Mascot
		1187.66		1187.75	0.0898	76	286	295	DNGLLLHIHR												Mascot
		1247.61		1247.65	0.0403	32	218	227	FVFCAEAIYK					Carbamidomethyl (C)[4]							Mascot
		1247.61		1247.65	0.0403	32	218	227	FVFCAEAIYK			14	0	Carbamidomethyl (C)[4]							Mascot
		1465.72		1465.71	-0.016	-11	320	334	MSGGDHIHAGTVVGK												Mascot
		2185.98		2185.98	-0.0012	-1	195	213	GGLDFTKDDENVNSQPF					Oxidation (M)[18]							Mascot
									MR
	5	Ribulose bisphosphate carboxylase large chain										sp|P0C511|RBL_O		52847.4	6.22		8	89	99.981		60	99.956
		OS=Oryza sativa subsp. indica GN=rbcL PE=1 SV=1										RYSI
		Protein Group
		Ribulose bisphosphate carboxylase large chain										tr|Q5K3B1|Q5K3B		52760.4		6.23
		(Fragment) OS=Oryza sativa GN=rbcL PE=3 SV=1										1_ORYSA				190
																7349
		Ribulose bisphosphate carboxylase large chain										sp|P0C510|RBL_O		52847.4		6.2199
		OS=Oryza sativa GN=rbcL PE=3 SV=1										RYSA				997901
																9165
		Ribulose bisphosphate carboxylase large chain										tr|A0A0K0LL33|A0		52847.4		6.2199
		OS=Oryza sativa GN=rbcL PE=3 SV=1										A0K0LL33_ORYS				997901
												A				9165
		Ribulose bisphosphate carboxylase large chain										tr|A0A0N7EIT9|A0		52847.4		6.2199
		OS=Oryza sativa aromatic subgroup GN=rbcL PE=3										A0N7EIT9_ORYS				997901
		SV=1										J				9165
		Ribulose bisphosphate carboxylase large chain										tr|J7F213|J7F213_		52847.4		6.2199
		OS=Oryza sativa subsp. indica GN=rbcL PE=3 SV=1										ORYSI				997901
																9165
		Ribulose bisphosphate carboxylase large chain										sp|P0C512|RBL_O		52847.4		6.2199
		OS=Oryza sativa subsp. japonica GN=rbcL PE=1 SV=1										RYSJ				997901
																9165
		Ribulose bisphosphate carboxylase large chain										tr|A0A0K0LQW8|A		52847.4		6.2199
		OS=Oryza sativa subsp. japonica GN=rbcL PE=3 SV=1										0A0K0LQW8_OR				997901
												YSJ				9165
		Ribulose bisphosphate carboxylase large chain										tr|A0A0N9E107|A0		52847.4		6.2199
		OS=Oryza sativa tropical japonica subgroup GN=rbcL										A0N9E107_ORYS				997901
		PE=3 SV=1										J				9165
		Peptide Information
		Calc. Mass		Obsrv. Mass	± da	± ppm	Start	End	Sequence			Ion	C. I. %	Modification						Rank	Result Type
							Seq.	Seq.				Score
		Calc. Mass		Obsrv. Mass	± da	± ppm			Sequence				C. I. %	Modification						Rank	Result Type
Project 1\Sample project20121109\R12031-5-RS1-3																				3	of	25
		928.467		928.487	0.0199	21	296	303	AMHAVIDR					Oxidation (M)[2]							Mascot
		971.407		971.394	-0.0128	-13	188	194	ACYECLR					Carbamidomethyl (C)[2,5]							Mascot
		971.407		971.394	-0.0128	-13	188	194	ACYECLR			22	0	Carbamidomethyl (C)[2,5]							Mascot
		1116.58		1116.59	0.0073	7	422	431	VALEACVQAR					Carbamidomethyl (C)[6]							Mascot
		1116.58		1116.59	0.0073	7	422	431	VALEACVQAR			24	0	Carbamidomethyl (C)[6]							Mascot
		1170.56		1170.64	0.0768	66	304	312	QKNHGMHFR					Oxidation (M)[6]							Mascot
		1187.66		1187.75	0.0898	76	286	295	DNGLLLHIHR												Mascot
		1247.61		1247.65	0.0403	32	218	227	FVFCAEAIYK					Carbamidomethyl (C)[4]							Mascot
		1247.61		1247.65	0.0403	32	218	227	FVFCAEAIYK			14	0	Carbamidomethyl (C)[4]							Mascot
		1465.72		1465.71	-0.016	-11	320	334	MSGGDHIHAGTVVGK												Mascot
		2185.98		2185.98	-0.0012	-1	195	213	GGLDFTKDDENVNSQPF					Oxidation (M)[18]							Mascot
									MR
	6	Os12g0207600 protein OS=Oryza sativa subsp.										tr|A0A0P0Y838|A0		53133.6	6.23		8	88	99.972		60	99.956
		japonica GN=Os12g0207600 PE=3 SV=1										A0P0Y838_ORYS
												J
		Peptide Information
		Calc. Mass		Obsrv. Mass	± da	± ppm	Start	End	Sequence			Ion	C. I. %	Modification						Rank	Result Type
							Seq.	Seq.				Score
		928.467		928.487	0.0199	21	296	303	AMHAVIDR					Oxidation (M)[2]							Mascot
		971.407		971.394	-0.0128	-13	188	194	ACYECLR					Carbamidomethyl (C)[2,5]							Mascot
		971.407		971.394	-0.0128	-13	188	194	ACYECLR			22	0	Carbamidomethyl (C)[2,5]							Mascot
		1116.58		1116.59	0.0073	7	422	431	VALEACVQAR					Carbamidomethyl (C)[6]							Mascot
		1116.58		1116.59	0.0073	7	422	431	VALEACVQAR			24	0	Carbamidomethyl (C)[6]							Mascot
		1170.56		1170.64	0.0768	66	304	312	QKNHGMHFR					Oxidation (M)[6]							Mascot
		1187.66		1187.75	0.0898	76	286	295	DNGLLLHIHR												Mascot
		1247.61		1247.65	0.0403	32	218	227	FVFCAEAIYK					Carbamidomethyl (C)[4]							Mascot
		1247.61		1247.65	0.0403	32	218	227	FVFCAEAIYK			14	0	Carbamidomethyl (C)[4]							Mascot
		1465.72		1465.71	-0.016	-11	320	334	MSGGDHIHAGTVVGK												Mascot
		2185.98		2185.98	-0.0012	-1	195	213	GGLDFTKDDENVNSQPF					Oxidation (M)[18]							Mascot
									MR
	7	Ribulose bisphosphate carboxylase large chain										tr|Q32753|Q32753		52850.4	6.13		7	82	99.899		60	99.956
		OS=Oryza sativa GN=rbcL PE=3 SV=1										_ORYSA
		Peptide Information
		Calc. Mass		Obsrv. Mass	± da	± ppm	Start	End	Sequence			Ion	C. I. %	Modification						Rank	Result Type
							Seq.	Seq.				Score
		928.467		928.487	0.0199	21	296	303	AMHAVIDR					Oxidation (M)[2]							Mascot
		971.407		971.394	-0.0128	-13	188	194	ACYECLR					Carbamidomethyl (C)[2,5]							Mascot
Project 1\Sample project20121109\R12031-5-RS1-3				971.394																4	Mascot	of	25
		971.407		971.394	-0.0128	-13	188	194	ACYECLR			22	0	Carbamidomethyl (C)[2,5]							Mascot
		1116.58		1116.59	0.0073	7	422	431	VALEACVQAR					Carbamidomethyl (C)[6]							Mascot
		1116.58		1116.59	0.0073	7	422	431	VALEACVQAR			24	0	Carbamidomethyl (C)[6]							Mascot
		1170.56		1170.64	0.0768	66	304	312	QKNHGMHFR					Oxidation (M)[6]							Mascot
		1187.66		1187.75	0.0898	76	286	295	DNGLLLHIHR												Mascot
		1247.61		1247.65	0.0403	32	218	227	FVFCAEAIYK					Carbamidomethyl (C)[4]							Mascot
		1247.61		1247.65	0.0403	32	218	227	FVFCAEAIYK			14	0	Carbamidomethyl (C)[4]							Mascot
		2185.98		2185.98	-0.0012	-1	195	213	GGLDFTKDDENVNSQPF					Oxidation (M)[18]							Mascot
									MR
	8	Ribulose bisphosphate carboxylase large chain,										tr|Q339G9|Q339G		40249.4	8.51		8	82	99.881		46	98.835
		putative, expressed OS=Oryza sativa subsp. japonica										9_ORYSJ
		GN=LOC_Os10g21280 PE=4 SV=2
		Peptide Information
		Calc. Mass		Obsrv. Mass	± da	± ppm	Start	End	Sequence			Ion	C. I. %	Modification						Rank	Result Type
							Seq.	Seq.				Score
		928.467		928.487	0.0199	21	181	188	AMHAVIDR					Oxidation (M)[2]							Mascot
		971.407		971.394	-0.0128	-13	73	79	ACYECLR					Carbamidomethyl (C)[2,5]							Mascot
		971.407		971.394	-0.0128	-13	73	79	ACYECLR			22	0	Carbamidomethyl (C)[2,5]							Mascot
		1116.58		1116.59	0.0073	7	307	316	VALEACVQAR					Carbamidomethyl (C)[6]							Mascot
		1116.58		1116.59	0.0073	7	307	316	VALEACVQAR			24	0	Carbamidomethyl (C)[6]							Mascot
		1133.57		1133.58	0.0128	11	339	348	ELAAACEIWK												Mascot
		1133.57		1133.58	0.0128	11	339	348	ELAAACEIWK												Mascot
		1170.56		1170.64	0.0768	66	189	197	QKNHGMHFR					Oxidation (M)[6]							Mascot
		1187.66		1187.75	0.0898	76	171	180	DNGLLLHIHR												Mascot
		1465.72		1465.71	-0.016	-11	205	219	MSGGDHIHAGTVVGK												Mascot
		2185.98		2185.98	-0.0012	-1	80	98	GGLDFTKDDENVNSQPF					Oxidation (M)[18]							Mascot
									MR
	9	Os10g0356000 protein OS=Oryza sativa subsp.										tr|Q8S6F2|Q8S6F		52862.5	6.45		8	77	99.664		46	98.835
		japonica GN=OSJNBb0075K12.39 PE=3 SV=1										2_ORYSJ
		Peptide Information
		Calc. Mass		Obsrv. Mass	± da	± ppm	Start	End	Sequence			Ion	C. I. %	Modification						Rank	Result Type
							Seq.	Seq.				Score
		928.467		928.487	0.0199	21	296	303	AMHAVIDR					Oxidation (M)[2]							Mascot
		971.407		971.394	-0.0128	-13	188	194	ACYECLR					Carbamidomethyl (C)[2,5]							Mascot
		971.407		971.394	-0.0128	-13	188	194	ACYECLR			22	0	Carbamidomethyl (C)[2,5]							Mascot
		1116.58		1116.59	0.0073	7	422	431	VALEACVQAR					Carbamidomethyl (C)[6]							Mascot
		1116.58		1116.59	0.0073	7	422	431	VALEACVQAR			24	0	Carbamidomethyl (C)[6]							Mascot
Project 1\Sample project20121109\R12031-5-RS1-3																				5	of	25
		1133.57		1133.58	0.0128	11	454	463	ELAAACEIWK												Mascot
		1133.57		1133.58	0.0128	11	454	463	ELAAACEIWK												Mascot
		1170.56		1170.64	0.0768	66	304	312	QKNHGMHFR					Oxidation (M)[6]							Mascot
		1187.66		1187.75	0.0898	76	286	295	DNGLLLHIHR												Mascot
		1465.72		1465.71	-0.016	-11	320	334	MSGGDHIHAGTVVGK												Mascot
		2185.98		2185.98	-0.0012	-1	195	213	GGLDFTKDDENVNSQPF					Oxidation (M)[18]							Mascot
									MR
	10	Os12g0207600 protein OS=Oryza sativa subsp.										tr|Q0IPF7|Q0IPF7		58994.2	9.01		5	76	99.567		60	99.956
		japonica GN=Os12g0207600 PE=3 SV=1										_ORYSJ
		Peptide Information
		Calc. Mass		Obsrv. Mass	± da	± ppm	Start	End	Sequence			Ion	C. I. %	Modification						Rank	Result Type
							Seq.	Seq.				Score
		971.407		971.394	-0.0128	-13	188	194	ACYECLR					Carbamidomethyl (C)[2,5]							Mascot
		971.407		971.394	-0.0128	-13	188	194	ACYECLR			22	0	Carbamidomethyl (C)[2,5]							Mascot
		1116.58		1116.59	0.0073	7	336	345	VALEACVQAR					Carbamidomethyl (C)[6]							Mascot
		1116.58		1116.59	0.0073	7	336	345	VALEACVQAR			24	0	Carbamidomethyl (C)[6]							Mascot
		1247.61		1247.65	0.0403	32	218	227	FVFCAEAIYK					Carbamidomethyl (C)[4]							Mascot
		1247.61		1247.65	0.0403	32	218	227	FVFCAEAIYK			14	0	Carbamidomethyl (C)[4]							Mascot
		1465.75		1465.71	-0.0489	-33	147	159	TFQGPPHGIQVER												Mascot
		2185.98		2185.98	-0.0012	-1	195	213	GGLDFTKDDENVNSQPF					Oxidation (M)[18]							Mascot
									MR
Project 1\Sample project20121109\R12031-5-RS1-3																				6	of	25
Gel Idx/Pos			350/O4						Instr./Gel Origin		BA2151/Sample Project 20121109					Process Status			Analysis Succeeded
Plate [#] Name			[1] Sample Project 20121109						Instrument Sample Name							Spectra			11
Rank		Protein Name						Species				Accession No.		Protein MW		Protein	Pep.	Protein	Protein		Total Ion	Total Ion
																PI	Count	Score	Score		Score	C. I. %
																			C. I. %
	1	Os01g0673600 protein OS=Oryza sativa subsp.										tr|Q8W0I1|Q8W0I1		17149	6.74		9	291	100		235	100
		japonica GN=Os01g0673600 PE=2 SV=1										_ORYSJ
		Peptide Information
		Calc. Mass		Obsrv. Mass	± da	± ppm	Start	End	Sequence			Ion	C. I. %	Modification						Rank	Result Type
							Seq.	Seq.				Score
		927.512		927.442	-0.0695	-75	2	9	ANSNLPRR												Mascot
		970.547		970.554	0.007	7	97	104	WSPALQIR												Mascot
		999.526		999.521	-0.005	-5	77	84	IYHPNIDK												Mascot
		1213.67		1213.66	-0.0102	-8	95	104	DKWSPALQIR												Mascot
		1213.67		1213.66	-0.0102	-8	95	104	DKWSPALQIR			45	98.698								Mascot
		1325.73		1325.73	-0.0038	-3	77	87	IYHPNIDKLGR												Mascot
		1704.82		1704.8	-0.0149	-9	133	147	ANEAEAVETAKEWTR												Mascot
		1704.82		1704.8	-0.0149	-9	133	147	ANEAEAVETAKEWTR			84	100								Mascot
		1763.89		1763.87	-0.0229	-13	56	70	LELFLPEEYPMAAPK					Oxidation (M)[11]							Mascot
		1984.96		1984.94	-0.0276	-14	17	35	LLSEPAPGISASPSEENM												Mascot
									R
		1984.96		1984.94	-0.0276	-14	17	35	LLSEPAPGISASPSEENM			106	100								Mascot
									R
		2000.96		2000.95	-0.0091	-5	17	35	LLSEPAPGISASPSEENM					Oxidation (M)[18]							Mascot
									R
		2499.21		2499.33	0.1108	44	13	35	ETQRLLSEPAPGISASPS												Mascot
									EENMR
	2	Putative uncharacterized protein OS=Oryza sativa										tr|B8A797|B8A797		15886.2	5.41		8	284	100		235	100
		subsp. indica GN=OsI_03230 PE=3 SV=1										_ORYSI
		Peptide Information
		Calc. Mass		Obsrv. Mass	± da	± ppm	Start	End	Sequence			Ion	C. I. %	Modification						Rank	Result Type
							Seq.	Seq.				Score
		970.547		970.554	0.007	7	86	93	WSPALQIR												Mascot
		999.526		999.521	-0.005	-5	66	73	IYHPNIDK												Mascot
		1213.67		1213.66	-0.0102	-8	84	93	DKWSPALQIR												Mascot
		1213.67		1213.66	-0.0102	-8	84	93	DKWSPALQIR			45	98.698								Mascot
		1325.73		1325.73	-0.0038	-3	66	76	IYHPNIDKLGR												Mascot
		1704.82		1704.8	-0.0149	-9	122	136	ANEAEAVETAKEWTR												Mascot
		1704.82		1704.8	-0.0149	-9	122	136	ANEAEAVETAKEWTR			84	100								Mascot
Project 1\Sample project20121109\R12031-5-RS1-3																				7	of	25
		1763.89		1763.87	-0.0229	-13	45	59	LELFLPEEYPMAAPK					Oxidation (M)[11]							Mascot
		1984.96		1984.94	-0.0276	-14	6	24	LLSEPAPGISASPSEENM												Mascot
									R
		1984.96		1984.94	-0.0276	-14	6	24	LLSEPAPGISASPSEENM			106	100								Mascot
									R
		2000.96		2000.95	-0.0091	-5	6	24	LLSEPAPGISASPSEENM					Oxidation (M)[18]							Mascot
									R
		2499.21		2499.33	0.1108	44	2	24	ETQRLLSEPAPGISASPS												Mascot
									EENMR
	3	Uncharacterized protein OS=Oryza sativa subsp. indica										tr|A2ZAJ1|A2ZAJ1		12484.3	6.21		7	92	99.99		57	99.925
		GN=OsI_34770 PE=4 SV=1										_ORYSI
		Protein Group
		NADH-ubiquinone oxidoreductase, putative, expressed										tr|Q7XBW1|Q7XB		12484.3		6.21
		OS=Oryza sativa subsp. japonica										W1_ORYSJ				381
		GN=LOC_Os10g42540 PE=4 SV=1														4697
		Peptide Information
		Calc. Mass		Obsrv. Mass	± da	± ppm	Start	End	Sequence			Ion	C. I. %	Modification						Rank	Result Type
							Seq.	Seq.				Score
		988.546		988.506	-0.0406	-41	41	48	WIQIETAK												Mascot
		1245.68		1245.67	-0.0112	-9	39	48	EKWIQIETAK												Mascot
		1274.65		1274.63	-0.0162	-13	88	98	DARPPELHDPK												Mascot
		1344.69		1344.68	-0.012	-9	71	81	HLVDQYLEATR												Mascot
		1344.69		1344.68	-0.012	-9	71	81	HLVDQYLEATR			57	99.925								Mascot
		1524.72		1524.73	0.0137	9	21	33	NPYGDPVAMLEYR												Mascot
		1540.71		1540.76	0.0459	30	21	33	NPYGDPVAMLEYR					Oxidation (M)[9]							Mascot
		1636.7		1636.72	0.0215	13	7	20	VEFDESPPDDFDPK												Mascot
		1835.83		1835.89	0.0558	30	5	20	AKVEFDESPPDDFDPK												Mascot
	4	Putative kinase interacting protein OS=Oryza sativa										tr|Q75J40|Q75J40		172747	5.03		31	72	99.031		22	0
		subsp. japonica GN=OsJ_11841 PE=4 SV=1										_ORYSJ
		Peptide Information
		Calc. Mass		Obsrv. Mass	± da	± ppm	Start	End	Sequence			Ion	C. I. %	Modification						Rank	Result Type
							Seq.	Seq.				Score
		820.435		820.372	-0.0622	-76	1429	1435	MAEKIGR					Oxidation (M)[1]							Mascot
		832.366		832.29	-0.0754	-91	23	28	AEMYYR												Mascot
		832.366		832.29	-0.0754	-91	23	28	AEMYYR												Mascot
		949.521		949.47	-0.0511	-54	43	50	AYRALAER												Mascot
		970.63		970.554	-0.0757	-78	1214	1221	QIEVLKLK												Mascot
		988.467		988.506	0.0387	39	23	29	AEMYYRR												Mascot
		1029.46		1029.52	0.0653	63	714	721	YESLDQMK					Oxidation (M)[7]							Mascot
		1036.5		1036.52	0.0198	19	466	474	KAELEESCK												Mascot
Project 1\Sample project20121109\R12031-5-RS1-3																				8	of	25
		1093.52		1093.57	0.0502	46	466	474	KAELEESCK					Carbamidomethyl (C)[8]							Mascot
		1093.52		1093.57	0.0502	46	466	474	KAELEESCK					Carbamidomethyl (C)[8]							Mascot
		1107.57		1107.55	-0.0228	-21	1170	1178	TVKDMELQK					Oxidation (M)[5]							Mascot
		1115.61		1115.58	-0.0278	-25	786	794	SEELLQLQR												Mascot
		1213.66		1213.66	-0.0062	-5	1095	1104	LNAVEIENRR												Mascot
		1213.69		1213.66	-0.0313	-26	412	422	DGNVELKGIIR			23	0								Mascot
		1231.68		1231.61	-0.0722	-59	280	289	QLILAQDKMR					Oxidation (M)[9]							Mascot
		1259.6		1259.66	0.0584	46	116	125	DNQDNERLQK												Mascot
		1300.69		1300.67	-0.0172	-13	1093	1103	DKLNAVEIENR												Mascot
		1303.63		1303.72	0.0881	68	224	234	ANQEMNLELNK												Mascot
		1325.63		1325.73	0.1024	77	924	934	MMNMKLGDLEK					Oxidation (M)[1]							Mascot
		1357.62		1357.72	0.1027	76	924	934	MMNMKLGDLEK					Oxidation (M)[1,2,4]							Mascot
		1362.69		1362.72	0.0229	17	1145	1156	MEENALSTQVLK												Mascot
		1407.71		1407.73	0.0178	13	11	22	IIEEDAESFAKR												Mascot
		1424.79		1424.71	-0.0796	-56	1466	1477	SKVQLVDFLYGR												Mascot
		1567.89		1567.85	-0.0353	-23	700	713	CIGSVLKVLHLEEK												Mascot
		1613.78		1613.8	0.0136	8	687	699	MEYLSENNQKLTK					Oxidation (M)[1]							Mascot
		1647.87		1647.83	-0.0428	-26	1143	1156	LRMEENALSTQVLK					Oxidation (M)[3]							Mascot
		1699.91		1699.9	-0.0128	-8	884	897	DILSVVFRSLHEER												Mascot
		1754.87		1754.96	0.0929	53	7	21	MMIKIIEEDAESFAK												Mascot
		1763.95		1763.87	-0.0851	-48	1038	1053	LLANMQMAIVNAALFK					Oxidation (M)[5]							Mascot
		1794.92		1794.89	-0.031	-17	1443	1457	VQEALLKYEEQTSTR												Mascot
		1936.05		1936.04	-0.0154	-8	1037	1053	RLLANMQMAIVNAALFK					Oxidation (M)[6,8]							Mascot
		2117.15		2117.12	-0.0324	-15	141	159	ISSLLEQTNKAELEVVCLK												Mascot
		2195.09		2195.12	0.031	14	1360	1378	TNTEASEGLELESVRYQI												Mascot
									R
		2284.09		2284.2	0.1091	48	946	967	TISICNSTSTENAIGSGYP					Carbamidomethyl (C)[5]							Mascot
									VGR
		2499.27		2499.33	0.053	21	1054	1074	EKVLELIITCESFEISSMV					Carbamidomethyl (C)[10], Oxidation (M)[18]							Mascot
									QK
	5	Expressed protein OS=Oryza sativa subsp. japonica										tr|Q10GA5|Q10GA		177124	5.06		32	70	98.393		22	0
		GN=LOC_Os03g43684 PE=4 SV=1										5_ORYSJ
		Peptide Information
		Calc. Mass		Obsrv. Mass	± da	± ppm	Start	End	Sequence			Ion	C. I. %	Modification						Rank	Result Type
							Seq.	Seq.				Score
		820.435		820.372	-0.0622	-76	1464	1470	MAEKIGR					Oxidation (M)[1]							Mascot
		832.366		832.29	-0.0754	-91	58	63	AEMYYR												Mascot
		832.366		832.29	-0.0754	-91	58	63	AEMYYR												Mascot
		949.521		949.47	-0.0511	-54	78	85	AYRALAER												Mascot
Project 1\Sample project20121109\R12031-5-RS1-3				949.47																9	Mascot	of	25
		970.63		970.554	-0.0757	-78	1249	1256	QIEVLKLK												Mascot
		988.467		988.506	0.0387	39	58	64	AEMYYRR												Mascot
		1029.46		1029.52	0.0653	63	749	756	YESLDQMK					Oxidation (M)[7]							Mascot
		1036.5		1036.52	0.0198	19	501	509	KAELEESCK												Mascot
		1093.52		1093.57	0.0502	46	501	509	KAELEESCK					Carbamidomethyl (C)[8]							Mascot
		1093.52		1093.57	0.0502	46	501	509	KAELEESCK					Carbamidomethyl (C)[8]							Mascot
		1107.57		1107.55	-0.0228	-21	1205	1213	TVKDMELQK					Oxidation (M)[5]							Mascot
		1115.61		1115.58	-0.0278	-25	821	829	SEELLQLQR												Mascot
		1213.66		1213.66	-0.0062	-5	1130	1139	LNAVEIENRR												Mascot
		1213.69		1213.66	-0.0313	-26	447	457	DGNVELKGIIR			23	0								Mascot
		1231.68		1231.61	-0.0722	-59	315	324	QLILAQDKMR					Oxidation (M)[9]							Mascot
		1259.6		1259.66	0.0584	46	151	160	DNQDNERLQK												Mascot
		1300.69		1300.67	-0.0172	-13	1128	1138	DKLNAVEIENR												Mascot
		1303.63		1303.72	0.0881	68	259	269	ANQEMNLELNK												Mascot
		1325.63		1325.73	0.1024	77	959	969	MMNMKLGDLEK					Oxidation (M)[1]							Mascot
		1357.62		1357.72	0.1027	76	959	969	MMNMKLGDLEK					Oxidation (M)[1,2,4]							Mascot
		1362.69		1362.72	0.0229	17	1180	1191	MEENALSTQVLK												Mascot
		1407.71		1407.73	0.0178	13	46	57	IIEEDAESFAKR												Mascot
		1424.79		1424.71	-0.0796	-56	1501	1512	SKVQLVDFLYGR												Mascot
		1567.89		1567.85	-0.0353	-23	735	748	CIGSVLKVLHLEEK												Mascot
		1613.78		1613.8	0.0136	8	722	734	MEYLSENNQKLTK					Oxidation (M)[1]							Mascot
		1647.87		1647.83	-0.0428	-26	1178	1191	LRMEENALSTQVLK					Oxidation (M)[3]							Mascot
		1699.91		1699.9	-0.0128	-8	919	932	DILSVVFRSLHEER												Mascot
		1754.87		1754.96	0.0929	53	42	56	MMIKIIEEDAESFAK												Mascot
		1763.95		1763.87	-0.0851	-48	1073	1088	LLANMQMAIVNAALFK					Oxidation (M)[5]							Mascot
		1791.84		1791.84	-0.0065	-4	12	24	KYSWWWNSHICPK					Carbamidomethyl (C)[11]							Mascot
		1794.92		1794.89	-0.031	-17	1478	1492	VQEALLKYEEQTSTR												Mascot
		1936.05		1936.04	-0.0154	-8	1072	1088	RLLANMQMAIVNAALFK					Oxidation (M)[6,8]							Mascot
		2117.15		2117.12	-0.0324	-15	176	194	ISSLLEQTNKAELEVVCLK												Mascot
		2195.09		2195.12	0.031	14	1395	1413	TNTEASEGLELESVRYQI												Mascot
									R
		2284.09		2284.2	0.1091	48	981	1002	TISICNSTSTENAIGSGYP					Carbamidomethyl (C)[5]							Mascot
									VGR
		2499.27		2499.33	0.053	21	1089	1109	EKVLELIITCESFEISSMV					Carbamidomethyl (C)[10], Oxidation (M)[18]							Mascot
									QK
	6	Os10g0576000 protein (Fragment) OS=Oryza sativa										tr|Q0IVE4|Q0IVE4		7086.7	8.71		2	68	97.207		57	99.925
		subsp. japonica GN=Os10g0576000 PE=4 SV=1										_ORYSJ
		Peptide Information
Project 1\Sample project20121109\R12031-5-RS1-3																				10	of	25
		Calc. Mass		Obsrv. Mass	± da	± ppm	Start	End	Sequence			Ion	C. I. %	Modification						Rank	Result Type
							Seq.	Seq.				Score
		1274.65		1274.63	-0.0162	-13	43	53	DARPPELHDPK												Mascot
		1344.69		1344.68	-0.012	-9	26	36	HLVDQYLEATR												Mascot
		1344.69		1344.68	-0.012	-9	26	36	HLVDQYLEATR			57	99.925								Mascot
	7	Putative uncharacterized protein OS=Oryza sativa										tr|B8AN33|B8AN3		168851	5.02		29	61	86.001		22	0
		subsp. indica GN=OsI_12743 PE=4 SV=1										3_ORYSI
		Peptide Information
		Calc. Mass		Obsrv. Mass	± da	± ppm	Start	End	Sequence			Ion	C. I. %	Modification						Rank	Result Type
							Seq.	Seq.				Score
		820.435		820.372	-0.0622	-76	1393	1399	MAEKIGR					Oxidation (M)[1]							Mascot
		832.366		832.29	-0.0754	-91	23	28	AEMYYR												Mascot
		832.366		832.29	-0.0754	-91	23	28	AEMYYR												Mascot
		949.521		949.47	-0.0511	-54	43	50	AYRALAER												Mascot
		970.63		970.554	-0.0757	-78	1178	1185	QIEVLKLK												Mascot
		988.467		988.506	0.0387	39	23	29	AEMYYRR												Mascot
		1029.46		1029.52	0.0653	63	714	721	YESLDQMK					Oxidation (M)[7]							Mascot
		1036.5		1036.52	0.0198	19	466	474	KAELEESCK												Mascot
		1093.52		1093.57	0.0502	46	466	474	KAELEESCK					Carbamidomethyl (C)[8]							Mascot
		1093.52		1093.57	0.0502	46	466	474	KAELEESCK					Carbamidomethyl (C)[8]							Mascot
		1107.57		1107.55	-0.0228	-21	1134	1142	TVKDMELQK					Oxidation (M)[5]							Mascot
		1115.61		1115.58	-0.0278	-25	786	794	SEELLQLQR												Mascot
		1213.66		1213.66	-0.0062	-5	1059	1068	LNAVEIENRR												Mascot
		1213.69		1213.66	-0.0313	-26	412	422	DGNVELKGIIR			23	0								Mascot
		1231.68		1231.61	-0.0722	-59	280	289	QLILAQDKMR					Oxidation (M)[9]							Mascot
		1259.6		1259.66	0.0584	46	116	125	DNQDNERLQK												Mascot
		1300.69		1300.67	-0.0172	-13	1057	1067	DKLNAVEIENR												Mascot
		1303.63		1303.72	0.0881	68	224	234	ANQEMNLELNK												Mascot
		1325.63		1325.73	0.1024	77	888	898	MMNMKLGDLEK					Oxidation (M)[1]							Mascot
		1357.62		1357.72	0.1027	76	888	898	MMNMKLGDLEK					Oxidation (M)[1,2,4]							Mascot
		1362.69		1362.72	0.0229	17	1109	1120	MEENALSTQVLK												Mascot
		1401.65		1401.71	0.0595	42	1288	1298	SITMEPHQEWK					Oxidation (M)[4]							Mascot
		1407.71		1407.73	0.0178	13	11	22	IIEEDAESFAKR												Mascot
		1424.79		1424.71	-0.0796	-56	1431	1442	SKVQLVDFLYGR												Mascot
		1567.89		1567.85	-0.0353	-23	700	713	CIGSVLKVLHLEEK												Mascot
		1613.78		1613.8	0.0136	8	687	699	MEYLSENNQKLTK					Oxidation (M)[1]							Mascot
Project 1\Sample project20121109\R12031-5-RS1-3																				11	of	25
		1647.87		1647.83	-0.0428	-26	1107	1120	LRMEENALSTQVLK					Oxidation (M)[3]							Mascot
		1763.95		1763.87	-0.0851	-48	1002	1017	LLANMQMAIVNAALFK					Oxidation (M)[5]							Mascot
		1936.05		1936.04	-0.0154	-8	1001	1017	RLLANMQMAIVNAALFK					Oxidation (M)[6,8]							Mascot
		2117.15		2117.12	-0.0324	-15	141	159	ISSLLEQTNKAELEVVCLK												Mascot
		2195.09		2195.12	0.031	14	1324	1342	TNTEASEGLELESVRYQI												Mascot
									R
		2284.09		2284.2	0.1091	48	910	931	TISICNSTSTENAIGSGYP					Carbamidomethyl (C)[5]							Mascot
									VGR
		2499.27		2499.33	0.053	21	1018	1038	EKVLELIITCESFEISSMV					Carbamidomethyl (C)[10], Oxidation (M)[18]							Mascot
									QK
	8	Putative uncharacterized protein OS=Oryza sativa										tr|B8BBD4|B8BBD		135751	8.05		25	58	76.226
		subsp. indica GN=OsI_28047 PE=4 SV=1										4_ORYSI
		Peptide Information
		Calc. Mass		Obsrv. Mass	± da	± ppm	Start	End	Sequence			Ion	C. I. %	Modification						Rank	Result Type
							Seq.	Seq.				Score
		1036.53		1036.52	-0.0142	-14	491	499	MALAWMVSK												Mascot
		1092.5		1092.58	0.0844	77	1125	1133	DFNTDPEVR												Mascot
		1093.53		1093.57	0.039	36	1110	1119	LDGTMSLNSR												Mascot
		1093.53		1093.57	0.039	36	1110	1119	LDGTMSLNSR												Mascot
		1109.53		1109.53	0.0055	5	1110	1119	LDGTMSLNSR					Oxidation (M)[5]							Mascot
		1115.63		1115.58	-0.0529	-47	754	763	VVLDEAQTIK												Mascot
		1213.59		1213.66	0.0703	58	536	545	FMSVDSDRLK					Oxidation (M)[2]							Mascot
		1213.7		1213.66	-0.0426	-35	1176	1186	IGQTRPVTVSR												Mascot
		1233.67		1233.67	-0.0001	0	327	337	RILPSSFSNGR												Mascot
		1287.63		1287.61	-0.0195	-15	373	385	NVANGIGEPSSSR												Mascot
		1313.62		1313.7	0.0808	62	1205	1216	RAMVSSAFGEDK					Oxidation (M)[3]							Mascot
		1352.65		1352.67	0.0261	19	1110	1121	LDGTMSLNSRDK					Oxidation (M)[5]							Mascot
		1357.82		1357.72	-0.0974	-72	519	530	TVSTIALIQKQR												Mascot
		1362.74		1362.72	-0.0226	-17	820	831	HPIARNAVHGYK												Mascot
		1392.78		1392.82	0.0456	33	912	923	LRQACDHPLLVK												Mascot
		1424.68		1424.71	0.0327	23	4	14	IESLMNRCTWR					Oxidation (M)[5]							Mascot
		1429.74		1429.75	0.0033	2	488	499	HQKMALAWMVSK												Mascot
		1456.83		1456.72	-0.1014	-70	845	857	TKETLIDGEPIIK												Mascot
		1469.77		1469.71	-0.0593	-40	1217	1230	SGGHATRLTVDDLK												Mascot
		1540.74		1540.76	0.0136	9	531	543	IQQSKFMSVDSDR												Mascot
		1618.85		1618.82	-0.0395	-24	736	750	DSDIYLASGPVARVR												Mascot
		1658.86		1658.85	-0.0063	-4	1191	1204	DTVEDRILALQEEK												Mascot
		1658.86		1658.85	-0.0063	-4	1191	1204	DTVEDRILALQEEK												Mascot
		1851.84		1851.94	0.1056	57	283	299	AYPHSSSYRGSPNDSAR												Mascot
Project 1\Sample project20121109\R12031-5-RS1-3				1851.94																12	Mascot	of	25
		1871.86		1871.94	0.0799	43	500	518	ENSSHCAGGILADDQGL												Mascot
									GK
		1910.94		1910.95	0.0151	8	1125	1140	DFNTDPEVRVMIMSLK					Oxidation (M)[11]							Mascot
		2276.18		2276.14	-0.0385	-17	123	143	DHPLPADATVITVCRVAD					Carbamidomethyl (C)[14]							Mascot
									AVR
		2710.36		2710.34	-0.0139	-5	618	644	ASTSSTMQSMTRPAAGT					Oxidation (M)[7]							Mascot
									LVVCPASVLK
	9	Protein argonaute PNH1 OS=Oryza sativa subsp.										sp|Q69VD5|PNH1		108350	9.32		22	52	0
		japonica GN=PHN1 PE=2 SV=1										_ORYSJ
		Peptide Information
		Calc. Mass		Obsrv. Mass	± da	± ppm	Start	End	Sequence			Ion	C. I. %	Modification						Rank	Result Type
							Seq.	Seq.				Score
		834.364		834.338	-0.0254	-30	974	979	RVMFYC					Oxidation (M)[3]							Mascot
		870.516		870.536	0.0207	24	777	784	ATGQKPLR												Mascot
		938.567		938.482	-0.0851	-91	111	120	AVIGPPVASK												Mascot
		1036.53		1036.52	-0.0133	-13	494	502	EFGINISEK												Mascot
		1093.6		1093.57	-0.0305	-28	444	452	IVEGQRYTK												Mascot
		1093.6		1093.57	-0.0305	-28	444	452	IVEGQRYTK												Mascot
		1212.54		1212.6	0.0576	48	434	443	ANYLPMEACK					Carbamidomethyl (C)[9], Oxidation (M)[6]							Mascot
		1245.62		1245.67	0.0569	46	733	743	YAGLVCAQAHR					Carbamidomethyl (C)[6]							Mascot
		1287.64		1287.61	-0.0343	-27	1	11	MLEVLDMAPPR					Oxidation (M)[1]							Mascot
		1303.64		1303.72	0.0807	62	1	11	MLEVLDMAPPR					Oxidation (M)[1,7]							Mascot
		1344.72		1344.68	-0.0443	-33	160	171	ITPEVSSRSVNR												Mascot
		1344.72		1344.68	-0.0443	-33	160	171	ITPEVSSRSVNR												Mascot
		1357.62		1357.72	0.0958	71	216	228	LTDDDDGTGVPPR												Mascot
		1362.72		1362.72	-0.0035	-3	604	614	HVYNMSLNKLK					Oxidation (M)[5]							Mascot
		1403.66		1403.76	0.0929	66	547	557	VNHWACINFSR					Carbamidomethyl (C)[6]							Mascot
		1639.87		1639.9	0.0349	21	54	71	AETAAATAAVAPPEGGK												Mascot
									K
		1642.77		1642.86	0.0915	56	216	230	LTDDDDGTGVPPRER												Mascot
		1658.9		1658.85	-0.0515	-31	111	126	AVIGPPVASKGLSFCR					Carbamidomethyl (C)[15]							Mascot
		1658.9		1658.85	-0.0515	-31	111	126	AVIGPPVASKGLSFCR					Carbamidomethyl (C)[15]							Mascot
		1661.78		1661.84	0.0625	38	526	539	ECLPQVGQWNMVNK					Oxidation (M)[11]							Mascot
		1702.8		1702.86	0.055	32	526	539	ECLPQVGQWNMVNK					Carbamidomethyl (C)[2]							Mascot
		1704.88		1704.8	-0.0812	-48	675	689	MGGRNTVLLDAISWR					Oxidation (M)[1]							Mascot
		1704.88		1704.8	-0.0812	-48	675	689	MGGRNTVLLDAISWR					Oxidation (M)[1]							Mascot
		1837.89		1837.96	0.0638	35	434	449	ANYLPMEACKIVEGQR					Oxidation (M)[6]							Mascot
		1847.98		1847.99	0.0057	3	919	935	SVSVVPPAYYAHLAAFR												Mascot
		1910.9		1910.95	0.0481	25	639	654	ICETDLGLISQCCLTK					Carbamidomethyl (C)[2,12,13]							Mascot
Project 1\Sample project20121109\R12031-5-RS1-3																				13	of	25
		2190.13		2190.06	-0.0684	-31	811	830	ACASLEPNYQPPVTFVVV												Mascot
									QK
		2276.1		2276.14	0.0442	19	547	565	VNHWACINFSRSVQETT					Carbamidomethyl (C)[6]							Mascot
									AR
	10	3-ketoacyl-CoA synthase OS=Oryza sativa subsp.										tr|A3BY07|A3BY07		49400.4	9.57		15	51	0
		japonica GN=OsJ_29060 PE=3 SV=1										_ORYSJ
		Peptide Information
		Calc. Mass		Obsrv. Mass	± da	± ppm	Start	End	Sequence			Ion	C. I. %	Modification						Rank	Result Type
							Seq.	Seq.				Score
		862.424		862.342	-0.082	-95	160	167	FGMPPGTR												Mascot
		949.537		949.47	-0.0663	-70	293	299	YVWRVAR												Mascot
		1233.62		1233.67	0.0466	38	218	227	HMLVTNCIFR												Mascot
		1270.67		1270.65	-0.0171	-13	384	394	LWMLAFGTGFK												Mascot
		1300.72		1300.67	-0.0537	-41	228	241	VGSAAALVTDVAAR												Mascot
		1316.59		1316.68	0.096	73	319	330	AFEHMCIHSGGK												Mascot
		1325.73		1325.73	-0.0038	-3	421	432	YPAALPPPSTRR												Mascot
		1456.69		1456.72	0.0354	24	56	67	VNLEVCEYFGQR												Mascot
		1685.85		1685.91	0.0658	39	380	394	AGDRLWMLAFGTGFK					Oxidation (M)[7]							Mascot
		1791.83		1791.84	0.0028	2	433	449	SSGGAPAMDFTHLKNDK					Oxidation (M)[8]							Mascot
		1912.88		1912.97	0.0855	45	247	263	YELMEDEEGNVGVALTK					Oxidation (M)[4]							Mascot
		2117.06		2117.12	0.0601	28	38	54	RPVYLLNYSCHLPDVDR					Carbamidomethyl (C)[10]							Mascot
		2284.06		2284.2	0.1316	58	243	263	GDAKYELMEDEEGNVGV					Oxidation (M)[8]							Mascot
									ALTK
		2388.15		2388.25	0.101	42	168	191	TYSLAGMGCSAGTVGID					Oxidation (M)[7]							Mascot
									MAARALR
		2499.24		2499.33	0.0806	32	135	158	DVGFVVVACSMFSPAPS					Oxidation (M)[11]							Mascot
									LASMIVR
Project 1\Sample project20121109\R12031-5-RS1-3																				14	of	25
Gel Idx/Pos			351/O5						Instr./Gel Origin		BA2151/Sample Project 20121109					Process Status			Analysis Succeeded
Plate [#] Name			[1] Sample Project 20121109						Instrument Sample Name							Spectra			11
Rank		Protein Name						Species				Accession No.		Protein MW		Protein	Pep.	Protein	Protein		Total Ion	Total Ion
																PI	Count	Score	Score		Score	C. I. %
																			C. I. %
	1	Chlorophyll a-b binding protein, chloroplastic OS=Oryza										tr|A2X218|A2X218		29191	6.92		10	132	100		84	100
		sativa subsp. indica GN=OsI_06243 PE=3 SV=1										_ORYSI
		Protein Group
		Chlorophyll a-b binding protein, chloroplastic OS=Oryza										tr|Q6H748|Q6H74		29191		6.92
		sativa subsp. japonica GN=P0026H03.3-1 PE=2 SV=1										8_ORYSJ				762
																9395
		Peptide Information
		Calc. Mass		Obsrv. Mass	± da	± ppm	Start	End	Sequence			Ion	C. I. %	Modification						Rank	Result Type
							Seq.	Seq.				Score
		879.472		879.435	-0.0372	-42	49	55	QLWFASK												Mascot
		997.535		997.525	-0.0105	-11	178	185	QYFLGLEK												Mascot
		1311.65		1311.66	0.0099	8	90	100	WLAYGEVFNGR			54	99.898								Mascot
		1311.67		1311.66	-0.0072	-5	36	48	AEATPPAKQGADR												Mascot
		1416.63		1416.62	-0.0015	-1	166	177	FQDWYTPGSMGK												Mascot
		1416.63		1416.62	-0.0015	-1	166	177	FQDWYTPGSMGK			32	84.291								Mascot
		1588.72		1588.81	0.0852	54	165	177	RFQDWYTPGSMGK					Oxidation (M)[11]							Mascot
		1703.89		1703.84	-0.0448	-26	101	117	TAMMGVVGMVAPELLGK												Mascot
		1719.88		1719.87	-0.0176	-10	101	117	TAMMGVVGMVAPELLGK					Oxidation (M)[3]							Mascot
		2410.21		2410.18	-0.0298	-12	186	209	YLAGSGEPAYPGGPLFN												Mascot
									PLGFGTK
		2411.14		2411.2	0.061	25	166	185	FQDWYTPGSMGKQYFL					Oxidation (M)[10]							Mascot
									GLEK
		3554.7		3554.79	0.0972	27	56	89	QSLSYLDGTLPGDFGFD												Mascot
									PLGLSDPEGTGGFIEPR
	2	Chlorophyll a-b binding protein, chloroplastic										tr|A6N104|A6N104		20888.7	5.81		7	119	100		86	100
		(Fragment) OS=Oryza sativa subsp. indica PE=2 SV=1										_ORYSI
		Peptide Information
		Calc. Mass		Obsrv. Mass	± da	± ppm	Start	End	Sequence			Ion	C. I. %	Modification						Rank	Result Type
							Seq.	Seq.				Score
		997.535		997.525	-0.0105	-11	100	107	QYFLGLEK												Mascot
		1311.65		1311.66	0.0099	8	12	22	WLAYGEVFNGR												Mascot
		1311.65		1311.66	0.0099	8	12	22	WLAYGEVFNGR			54	99.898								Mascot
		1416.63		1416.62	-0.0015	-1	88	99	FQDWYTPGSMGK												Mascot
		1416.63		1416.62	-0.0015	-1	88	99	FQDWYTPGSMGK			32	84.291								Mascot
Project 1\Sample project20121109\R12031-5-RS1-3																				15	of	25
		1588.72		1588.81	0.0852	54	87	99	RFQDWYTPGSMGK					Oxidation (M)[11]							Mascot
		1703.89		1703.84	-0.0448	-26	23	39	TAMMGVVGMVAPELLGK												Mascot
		1719.88		1719.87	-0.0176	-10	23	39	TAMMGVVGMVAPELLGK					Oxidation (M)[3]							Mascot
		2410.21		2410.18	-0.0298	-12	108	131	YLAGSGEPAYPGGPLFN												Mascot
									PLGFGTK
		2411.14		2411.2	0.061	25	88	107	FQDWYTPGSMGKQYFL					Oxidation (M)[10]							Mascot
									GLEK
	3	Chlorophyll a-b binding protein, chloroplastic OS=Oryza										tr|Q6H746|Q6H74		17951.2	11.68		5	76	99.536		52	99.858
		sativa subsp. japonica GN=P0026H03.3-2 PE=3 SV=1										6_ORYSJ
		Peptide Information
		Calc. Mass		Obsrv. Mass	± da	± ppm	Start	End	Sequence			Ion	C. I. %	Modification						Rank	Result Type
							Seq.	Seq.				Score
		879.472		879.435	-0.0372	-42	49	55	QLWFASK												Mascot
		1311.65		1311.66	0.0099	8	90	100	WLAYGEVFNGR			54	99.898								Mascot
		1311.67		1311.66	-0.0072	-5	36	48	AEATPPAKQGADR												Mascot
		1703.89		1703.84	-0.0448	-26	101	117	TAMMGVVGMVAPELLGK												Mascot
		1719.88		1719.87	-0.0176	-10	101	117	TAMMGVVGMVAPELLGK					Oxidation (M)[3]							Mascot
		3554.7		3554.79	0.0972	27	56	89	QSLSYLDGTLPGDFGFD												Mascot
									PLGLSDPEGTGGFIEPR
	4	Chlorophyll a-b binding protein, chloroplastic										tr|A6N105|A6N105		18668.6	6.47		6	61	86.319		32	84.291
		(Fragment) OS=Oryza sativa subsp. indica PE=2 SV=1										_ORYSI
		Peptide Information
		Calc. Mass		Obsrv. Mass	± da	± ppm	Start	End	Sequence			Ion	C. I. %	Modification						Rank	Result Type
							Seq.	Seq.				Score
		997.535		997.525	-0.0105	-11	80	87	QYFLGLEK												Mascot
		1416.63		1416.62	-0.0015	-1	68	79	FQDWYTPGSMGK												Mascot
		1416.63		1416.62	-0.0015	-1	68	79	FQDWYTPGSMGK			32	84.291								Mascot
		1588.72		1588.81	0.0852	54	67	79	RFQDWYTPGSMGK					Oxidation (M)[11]							Mascot
		1703.89		1703.84	-0.0448	-26	3	19	TAMMGVVGMVAPELLGK												Mascot
		1719.88		1719.87	-0.0176	-10	3	19	TAMMGVVGMVAPELLGK					Oxidation (M)[3]							Mascot
		2410.21		2410.18	-0.0298	-12	88	111	YLAGSGEPAYPGGPLFN												Mascot
									PLGFGTK
		2411.14		2411.2	0.061	25	68	87	FQDWYTPGSMGKQYFL					Oxidation (M)[10]							Mascot
									GLEK
	5	Os04g0588200 protein OS=Oryza sativa subsp.										tr|A0A0N7KJL1|A0		132645	6.61		21	44	0
		japonica GN=Os04g0588200 PE=4 SV=1										A0N7KJL1_ORYS
												J
		Peptide Information
		Calc. Mass		Obsrv. Mass	± da	± ppm	Start	End	Sequence			Ion	C. I. %	Modification						Rank	Result Type
							Seq.	Seq.				Score
Project 1\Sample project20121109\R12031-5-RS1-3																				16	of	25
		870.53		870.539	0.0094	11	385	392	TLIEAVPK												Mascot
		879.464		879.435	-0.0293	-33	461	467	VMPLEFK					Oxidation (M)[2]							Mascot
		1144.47		1144.58	0.1062	93	451	460	VSCNGSSYDR					Carbamidomethyl (C)[3]							Mascot
		1276.71		1276.8	0.0876	69	679	690	SGRIAVANGYIR												Mascot
		1311.62		1311.66	0.0429	33	960	970	ENGMGVSLFWR					Oxidation (M)[4]							Mascot
		1311.62		1311.66	0.0429	33	960	970	ENGMGVSLFWR					Oxidation (M)[4]							Mascot
		1357.73		1357.84	0.1098	81	861	872	IGRHEAVHPDVK												Mascot
		1387.6		1387.72	0.122	88	449	460	SRVSCNGSSYDR					Carbamidomethyl (C)[5]							Mascot
		1433.68		1433.71	0.0275	19	231	242	GDNLPCDRYPVK					Carbamidomethyl (C)[6]							Mascot
		1505.69		1505.8	0.1148	76	33	46	QSQDDGGGEVVTWK												Mascot
		1649.89		1649.83	-0.0607	-37	817	830	TYTMVHAVKSLLMR												Mascot
		1673.82		1673.74	-0.0726	-43	873	888	GHCLSTTDIQSVDAVK												Mascot
		1676.72		1676.77	0.0493	29	61	75	QMTGMALHPCSNNEK					Oxidation (M)[2]							Mascot
		1756.04		1756.04	0.0026	1	1157	1173	LIMVGSAATLSTIPLLR												Mascot
		1835.86		1835.95	0.0906	49	85	100	WHSSLLGMSRCTASAR					Carbamidomethyl (C)[11], Oxidation (M)[8]							Mascot
		1957.98		1957.96	-0.0148	-8	873	890	GHCLSTTDIQSVDAVKAR					Carbamidomethyl (C)[3]							Mascot
		2183.13		2183.17	0.0407	19	831	850	GESILLTSYTNSAIDNLLM												Mascot
									K
		2199.12		2199.21	0.0882	40	831	850	GESILLTSYTNSAIDNLLM					Oxidation (M)[19]							Mascot
									K
		2201.07		2201.2	0.1308	59	707	725	LPGSNSLLEQGDLQCEV					Carbamidomethyl (C)[15]							Mascot
									WR
		2411.33		2411.2	-0.1306	-54	1057	1077	TVNNPTEALIVSWITNELL												Mascot
									KR
		2815.46		2815.47	0.0132	5	826	850	SLLMRGESILLTSYTNSAI					Oxidation (M)[4,24]							Mascot
									DNLLMK
		2905.51		2905.42	-0.0845	-29	468	494	TGKGTSGQTAVEHTAQVI												Mascot
									LYTLLMTER
		3555.78		3555.68	-0.1057	-30	767	798	FDSGGLLSQDPALSYIQS												Mascot
									LPNLNNDQQRSLHK
	6	Uncharacterized protein OS=Oryza sativa subsp.										tr|Q6YSI9|Q6YSI9		5512.6	5.69		5	43	0
		japonica GN=B1059D01.9 PE=4 SV=1										_ORYSJ
		Peptide Information
		Calc. Mass		Obsrv. Mass	± da	± ppm	Start	End	Sequence			Ion	C. I. %	Modification						Rank	Result Type
							Seq.	Seq.				Score
		1242.58		1242.55	-0.0248	-20	1	12	MAHGGATAGWQR												Mascot
		1398.68		1398.71	0.0251	18	1	13	MAHGGATAGWQRR												Mascot
		1703.77		1703.84	0.0791	46	23	41	DEPAAEGGGGAATAMAT												Mascot
									AR
		1719.76		1719.87	0.1064	62	23	41	DEPAAEGGGGAATAMAT					Oxidation (M)[15]							Mascot
									AR
		1875.86		1875.92	0.0614	33	23	42	DEPAAEGGGGAATAMAT					Oxidation (M)[15]							Mascot
									ARR
		1875.86		1875.92	0.0614	33	22	41	RDEPAAEGGGGAATAMA					Oxidation (M)[16]							Mascot
Project 1\Sample project20121109\R12031-5-RS1-3				1875.92																17	Mascot	of	25
									TAR
	7	Putative uncharacterized protein OS=Oryza sativa										tr|A2XWX2|A2XW		139437	7.12		21	42	0
		subsp. indica GN=OsI_17160 PE=4 SV=1										X2_ORYSI
		Peptide Information
		Calc. Mass		Obsrv. Mass	± da	± ppm	Start	End	Sequence			Ion	C. I. %	Modification						Rank	Result Type
							Seq.	Seq.				Score
		870.53		870.539	0.0094	11	447	454	TLIEAVPK												Mascot
		879.464		879.435	-0.0293	-33	523	529	VMPLEFK					Oxidation (M)[2]							Mascot
		1144.47		1144.58	0.1062	93	513	522	VSCNGSSYDR					Carbamidomethyl (C)[3]							Mascot
		1276.71		1276.8	0.0876	69	741	752	SGRIAVANGYIR												Mascot
		1311.62		1311.66	0.0429	33	1022	1032	ENGMGVSLFWR					Oxidation (M)[4]							Mascot
		1311.62		1311.66	0.0429	33	1022	1032	ENGMGVSLFWR					Oxidation (M)[4]							Mascot
		1357.73		1357.84	0.1098	81	923	934	IGRHEAVHPDVK												Mascot
		1387.6		1387.72	0.122	88	511	522	SRVSCNGSSYDR					Carbamidomethyl (C)[5]							Mascot
		1433.68		1433.71	0.0275	19	293	304	GDNLPCDRYPVK					Carbamidomethyl (C)[6]							Mascot
		1505.69		1505.8	0.1148	76	95	108	QSQDDGGGEVVTWK												Mascot
		1649.89		1649.83	-0.0607	-37	879	892	TYTMVHAVKSLLMR												Mascot
		1673.82		1673.74	-0.0726	-43	935	950	GHCLSTTDIQSVDAVK												Mascot
		1676.72		1676.77	0.0493	29	123	137	QMTGMALHPCSNNEK					Oxidation (M)[2]							Mascot
		1756.04		1756.04	0.0026	1	1219	1235	LIMVGSAATLSTIPLLR												Mascot
		1835.86		1835.95	0.0906	49	147	162	WHSSLLGMSRCTASAR					Carbamidomethyl (C)[11], Oxidation (M)[8]							Mascot
		1957.98		1957.96	-0.0148	-8	935	952	GHCLSTTDIQSVDAVKAR					Carbamidomethyl (C)[3]							Mascot
		2183.13		2183.17	0.0407	19	893	912	GESILLTSYTNSAIDNLLM												Mascot
									K
		2199.12		2199.21	0.0882	40	893	912	GESILLTSYTNSAIDNLLM					Oxidation (M)[19]							Mascot
									K
		2201.07		2201.2	0.1308	59	769	787	LPGSNSLLEQGDLQCEV					Carbamidomethyl (C)[15]							Mascot
									WR
		2411.33		2411.2	-0.1306	-54	1119	1139	TVNNPTEALIVSWITNELL												Mascot
									KR
		2815.46		2815.47	0.0132	5	888	912	SLLMRGESILLTSYTNSAI					Oxidation (M)[4,24]							Mascot
									DNLLMK
		2905.51		2905.42	-0.0845	-29	530	556	TGKGTSGQTAVEHTAQVI												Mascot
									LYTLLMTER
		3555.78		3555.68	-0.1057	-30	829	860	FDSGGLLSQDPALSYIQS												Mascot
									LPNLNNDQQRSLHK
	8	OSJNBb0016D16.17 protein OS=Oryza sativa subsp.										tr|Q7XN16|Q7XN1		141888	8.49		21	41	0
		japonica GN=Os04g0588200 PE=4 SV=1										6_ORYSJ
		Peptide Information
		Calc. Mass		Obsrv. Mass	± da	± ppm	Start	End	Sequence			Ion	C. I. %	Modification						Rank	Result Type
							Seq.	Seq.				Score
		870.53		870.539	0.0094	11	465	472	TLIEAVPK												Mascot
Project 1\Sample project20121109\R12031-5-RS1-3				870.539																18	Mascot	of	25
		879.464		879.435	-0.0293	-33	541	547	VMPLEFK					Oxidation (M)[2]							Mascot
		1144.47		1144.58	0.1062	93	531	540	VSCNGSSYDR					Carbamidomethyl (C)[3]							Mascot
		1276.71		1276.8	0.0876	69	759	770	SGRIAVANGYIR												Mascot
		1311.62		1311.66	0.0429	33	1040	1050	ENGMGVSLFWR					Oxidation (M)[4]							Mascot
		1311.62		1311.66	0.0429	33	1040	1050	ENGMGVSLFWR					Oxidation (M)[4]							Mascot
		1357.73		1357.84	0.1098	81	941	952	IGRHEAVHPDVK												Mascot
		1387.6		1387.72	0.122	88	529	540	SRVSCNGSSYDR					Carbamidomethyl (C)[5]							Mascot
		1433.68		1433.71	0.0275	19	311	322	GDNLPCDRYPVK					Carbamidomethyl (C)[6]							Mascot
		1505.69		1505.8	0.1148	76	113	126	QSQDDGGGEVVTWK												Mascot
		1649.89		1649.83	-0.0607	-37	897	910	TYTMVHAVKSLLMR												Mascot
		1673.82		1673.74	-0.0726	-43	953	968	GHCLSTTDIQSVDAVK												Mascot
		1676.72		1676.77	0.0493	29	141	155	QMTGMALHPCSNNEK					Oxidation (M)[2]							Mascot
		1756.04		1756.04	0.0026	1	1237	1253	LIMVGSAATLSTIPLLR												Mascot
		1835.86		1835.95	0.0906	49	165	180	WHSSLLGMSRCTASAR					Carbamidomethyl (C)[11], Oxidation (M)[8]							Mascot
		1957.98		1957.96	-0.0148	-8	953	970	GHCLSTTDIQSVDAVKAR					Carbamidomethyl (C)[3]							Mascot
		2183.13		2183.17	0.0407	19	911	930	GESILLTSYTNSAIDNLLM												Mascot
									K
		2199.12		2199.21	0.0882	40	911	930	GESILLTSYTNSAIDNLLM					Oxidation (M)[19]							Mascot
									K
		2201.07		2201.2	0.1308	59	787	805	LPGSNSLLEQGDLQCEV					Carbamidomethyl (C)[15]							Mascot
									WR
		2411.33		2411.2	-0.1306	-54	1137	1157	TVNNPTEALIVSWITNELL												Mascot
									KR
		2815.46		2815.47	0.0132	5	906	930	SLLMRGESILLTSYTNSAI					Oxidation (M)[4,24]							Mascot
									DNLLMK
		2905.51		2905.42	-0.0845	-29	548	574	TGKGTSGQTAVEHTAQVI												Mascot
									LYTLLMTER
		3555.78		3555.68	-0.1057	-30	847	878	FDSGGLLSQDPALSYIQS												Mascot
									LPNLNNDQQRSLHK
	9	Putative uncharacterized protein OSJNBa0008J01.34										tr|Q7XHV7|Q7XHV		7691.7	8.42		5	41	0
		OS=Oryza sativa subsp. japonica										7_ORYSJ
		GN=OSJNBa0008J01.34 PE=4 SV=1
		Peptide Information
		Calc. Mass		Obsrv. Mass	± da	± ppm	Start	End	Sequence			Ion	C. I. %	Modification						Rank	Result Type
							Seq.	Seq.				Score
		1703.81		1703.84	0.0374	22	35	49	MVQHQHGYFGGSLSR												Mascot
		1719.8		1719.87	0.0646	38	35	49	MVQHQHGYFGGSLSR					Oxidation (M)[1]							Mascot
		1838.8		1838.89	0.0864	47	19	34	GTMNTNADTSPHWHNR												Mascot
		1875.86		1875.92	0.0649	35	2	18	EAATVAGEGESQRNWD												Mascot
									R
		1875.86		1875.92	0.0649	35	2	18	EAATVAGEGESQRNWD												Mascot
									R
		2410.05		2410.18	0.1289	53	15	34	NWDRGTMNTNADTSPH												Mascot
									WHNR
Project 1\Sample project20121109\R12031-5-RS1-3																				19	of	25
		3555.58		3555.68	0.0991	28	19	49	GTMNTNADTSPHWHNR					Oxidation (M)[3,17]							Mascot
									MVQHQHGYFGGSLSR
	10	Uncharacterized protein OS=Oryza sativa subsp.										tr|A3AWV4|A3AW		137265	6.82		20	39	0
		japonica GN=OsJ_15947 PE=4 SV=1										V4_ORYSJ
		Peptide Information
		Calc. Mass		Obsrv. Mass	± da	± ppm	Start	End	Sequence			Ion	C. I. %	Modification						Rank	Result Type
							Seq.	Seq.				Score
		870.53		870.539	0.0094	11	452	459	TLIEAVPK												Mascot
		879.464		879.435	-0.0293	-33	528	534	VMPLEFK					Oxidation (M)[2]							Mascot
		1144.47		1144.58	0.1062	93	518	527	VSCNGSSYDR					Carbamidomethyl (C)[3]							Mascot
		1311.62		1311.66	0.0429	33	1002	1012	ENGMGVSLFWR					Oxidation (M)[4]							Mascot
		1311.62		1311.66	0.0429	33	1002	1012	ENGMGVSLFWR					Oxidation (M)[4]							Mascot
		1357.73		1357.84	0.1098	81	903	914	IGRHEAVHPDVK												Mascot
		1387.6		1387.72	0.122	88	516	527	SRVSCNGSSYDR					Carbamidomethyl (C)[5]							Mascot
		1433.68		1433.71	0.0275	19	298	309	GDNLPCDRYPVK					Carbamidomethyl (C)[6]							Mascot
		1505.69		1505.8	0.1148	76	100	113	QSQDDGGGEVVTWK												Mascot
		1649.89		1649.83	-0.0607	-37	859	872	TYTMVHAVKSLLMR												Mascot
		1673.82		1673.74	-0.0726	-43	915	930	GHCLSTTDIQSVDAVK												Mascot
		1676.72		1676.77	0.0493	29	128	142	QMTGMALHPCSNNEK					Oxidation (M)[2]							Mascot
		1756.04		1756.04	0.0026	1	1199	1215	LIMVGSAATLSTIPLLR												Mascot
		1835.86		1835.95	0.0906	49	152	167	WHSSLLGMSRCTASAR					Carbamidomethyl (C)[11], Oxidation (M)[8]							Mascot
		1957.98		1957.96	-0.0148	-8	915	932	GHCLSTTDIQSVDAVKAR					Carbamidomethyl (C)[3]							Mascot
		2183.13		2183.17	0.0407	19	873	892	GESILLTSYTNSAIDNLLM												Mascot
									K
		2199.12		2199.21	0.0882	40	873	892	GESILLTSYTNSAIDNLLM					Oxidation (M)[19]							Mascot
									K
		2201.07		2201.2	0.1308	59	749	767	LPGSNSLLEQGDLQCEV					Carbamidomethyl (C)[15]							Mascot
									WR
		2411.33		2411.2	-0.1306	-54	1099	1119	TVNNPTEALIVSWITNELL												Mascot
									KR
		2815.46		2815.47	0.0132	5	868	892	SLLMRGESILLTSYTNSAI					Oxidation (M)[4,24]							Mascot
									DNLLMK
		2905.51		2905.42	-0.0845	-29	535	561	TGKGTSGQTAVEHTAQVI												Mascot
									LYTLLMTER
		3555.78		3555.68	-0.1057	-30	809	840	FDSGGLLSQDPALSYIQS												Mascot
									LPNLNNDQQRSLHK
Project 1\Sample project20121109\R12031-5-RS1-3																				25	of	25
